# Supplementary material for: Mapping the widespread distribution and transmission dynamics of linezolid resistance in humans, animals, and the environment
Source: Microbiome. 2024 Mar 13;12:52. doi: 10.1186/s40168-023-01744-2 (PMC10936028; doi:10.1186/s40168-023-01744-2)
Supplement: Supplementary file 2 — Additional file 1: Supplementary Table S1. Characteristics of strains carrying linezolid resistance genes from multiple niches. Detailed information of linezolid resistance reservoirs isolated in this study regarding their source, species, antimicrobial susceptibility profiles, carriage of antimicrobial resistance genes, and genetic context of linezolid resistance genes were illustrated. [file 40168_2023_1744_MOESM1_ESM.xlsx]

## Sheet: sheet 1
Isolate	Spesies	Host	Sample	optrA	poxtA	cfr	cfr(B)	cfr(C)	cfr(D)	cfr(E)	Antimicrobial resistance genes	OptrA variant	Genetic context of linezolid resistance genes	C	LZD	CIP	P	E	TE	VA
B3-1	E. faecalis	human	faeces	+	-	-	-	-	-	-				32	8	1	2	>32	>32	1
B3-2	E. devriesei	human	faeces	+	-	-	-	-	-	-	optrA, fexA	EYDNDM	Tn558-ΔaraC-optrA	32	2	≤0.5	≤1	≤0.25	>32	0.5
B25	E. raffinosus	human	faeces	+	-	-	-	-	-	-	optrA, fexA, erm(A), tet(S), dfrG	KLDP	IS1216E-Δmet-fexA-optrA-ferredoxin-erm(A)-IS1216E	32	4	>32	>32	32	>32	0.5
B27-1	E. thailandicus	human	faeces	+	-	-	-	-	-	-				32	4	1	2	4	>32	0.5
B27-2	L. salivarius	human	faeces	-	+	-	-	-	-	-	poxtA, fexB, lnu(A), tet(L), tet(M)	/	IS1216E-poxtA-IS1216E	8	1	≤0.5	≤1	≤0.25	>32	-
B33	E. faecalis	human	faeces	+	-	-	-	-	-	-				32	8	>32	2	>32	>32	2
B36	E. faecalis	human	faeces	+	-	-	-	-	-	-				32	4	1	2	>32	>32	1
B38	E. faecium	human	faeces	-	+	-	-	-	-	-	poxtA, fexB, msr(C), tet(L), tet(M), aac(6')-Ii	/	IS1216E-poxtA-IS1216E	16	4	>32	>32	1	>32	1
B41	E. faecalis	human	faeces	+	-	-	-	-	-	-				32	8	32	2	>32	>32	1
B47	E. faecium	human	faeces	+	-	-	-	-	-	-				32	8	2	2	>32	≤1	1
B48	E. faecalis	human	faeces	+	-	-	-	-	-	-				32	8	>32	2	>32	>32	1
B50	E. faecium	human	faeces	+	-	-	-	-	-	-				32	8	2	4	>32	≤1	2
B51	E. gallinarum	human	faeces	+	-	-	-	-	-	-				64	2	2	2	>32	>32	-
B53	E. avium	human	faeces	+	-	-	-	-	-	-				32	8	1	≤1	≤0.25	>32	1
B55	E. avium	human	faeces	+	-	-	-	-	-	-				32	8	1	≤1	≤0.25	>32	0.5
B57	E. faecium	human	faeces	+	-	-	-	-	-	-				32	8	1	2	>32	≤1	1
B62	E. faecalis	human	faeces	+	-	-	-	-	-	-				32	8	32	2	>32	>32	2
B65	S. gallolyticus	human	faeces	+	-	-	-	-	-	-	optrA, fexA, erm(B), tet(M)	IDKKGP	ISVlu1-fexA-optrA-IS1216E	16	2	1	0.064	>32	>32	0.5
B66	E. faecalis	human	faeces	+	-	-	-	-	-	-				32	8	16	2	>32	>32	1
B68	E. hirae	human	faeces	+	-	-	-	-	-	-				32	16	1	≤1	≤0.25	>32	0.5
B72	E. avium	human	faeces	+	-	-	-	-	-	-				32	16	1	≤1	≤0.25	>32	0.5
B73	E. hirae	human	faeces	+	-	-	-	-	-	-				32	4	1	2	≤0.25	>32	1
B96	E. faecium	human	faeces	+	-	-	-	-	-	-				32	8	1	2	≤0.25	≤1	1
B97	E. hirae	human	faeces	+	-	-	-	-	-	-				64	8	2	2	4	≤1	1
B99	E. faecium	human	faeces	+	-	-	-	-	-	-				64	16	>32	>32	>32	>32	0.5
B101	E. viikkiensis	human	faeces	-	+	-	-	-	-	-	poxtA, fexB, tet(M)	/	IS1216E-poxtA-IS1216E	16	2	1	≤1	≤0.25	16	0.5
B117	E. faecium	human	faeces	+	-	-	-	-	-	-				32	16	4	32	2	≤1	1
B120	E. hirae	human	faeces	+	-	-	-	-	-	-				32	8	4	2	1	>32	1
B121-1	E. faecalis	human	faeces	+	-	-	-	-	-	-	optrA, fexA, erm(A),ant(9)-Ia, erm(B), lsa(A), tet(L), tet(M), dfrG, aph(3')-III	EDD	had-radC-tnpA-tnpB-tnpC-ant(9)-Ia-erm(A)-met-fexA-optrA	32	4	2	4	>32	>32	2
B121-2	E. faecalis	human	faeces	+	-	-	-	-	-	-				32	4	2	2	8	≤1	2
B127	E. faecalis	human	faeces	+	-	-	-	-	+	-	optrA, fexA, erm(A), ant(9)-Ia, cfr(D), cat, lnu(B), lsa(A), lsa(E), tet(L), tet(M), aac(6')-aph(2''), ant(6)-Ia	W	had-radC-tnpA-tnpB-tnpC-ant(9)-Ia-erm(A)-met-fexA-optrA; ΔISSeq2-cfr(D)-guaA	64	8	>32	4	>32	>32	1
B129	E. faecium	human	faeces	-	+	-	-	-	-	-	poxtA, fexB, msr(C), tet(L), tet(M), aac(6')-Ii	/	IS1216E-poxtA-IS1216E	16	4	4	8	2	>32	1
B133	E. faecium	human	faeces	+	+	-	-	-	-	-	optrA, fexA, poxtA, fexB, lnu(B), lsa(E), msr(C), tet(L), tet(M), aac(6')-aph(2''), aac(6')-Ii, ant(6)-Ia, aph(3')-III	EDD	tnpA-IS30-ΔtnpB-tnpC-orf138-fexA-araC-optrA; IS1216E-poxtA-IS1216E	32	4	8	>32	>32	>32	1
B141	E. faecalis	human	faeces	+	-	-	-	-	-	-				32	4	1	2	>32	>32	1
B149	E. faecalis	human	faeces	+	-	-	-	-	-	-				32	8	>32	2	>32	>32	1
B153	E. faecalis	human	faeces	+	-	-	-	-	-	-				32	8	>32	2	>32	>32	1
B157	E. faecalis	human	faeces	+	-	-	-	-	-	-				128	8	>32	4	>32	>32	2
B160-1	E. durans	human	faeces	+	-	-	-	-	-	-	optrA, fexA, Δerm(A), cat, erm(B), lnu(B), lsa(E), tet(L), tet(M), dfrE, aac(6')-aph(2''), aac(6')-Iih, aph(3')-III	EDM	had-radC-Tn558-ΔIS3-top-hp-mobC-mob-araC-optrA-ferredoxin-Δerm(A)-met	64	4	32	16	16	>32	1
B160-2	E. avium	human	faeces	+	-	-	-	-	-	-	optrA, fexA, lnu(B), lsa(E), tet(L), tet(M), aac(6')-aph(2''), ant(6)-Ia, aph(3')-III	EYDNDM	Tn558-top-hp-mobC-mob-hp-araC-optrA	32	4	1	≤1	>32	>32	0.5
B162-1	E. faecium	human	faeces	+	-	-	-	-	-	-				64	16	16	>32	16	>32	1
B162-2	E. faecium	human	faeces	+	-	-	-	-	-	-	optrA, fexA, erm(A), erm(B), lnu(B), lsa(E), msr(C), tet(L), tet(M), aac(6')-Ii, ant(6)-Ia	KLDP	IS1216E-Δmet-fexA-optrA-ferredoxin-erm(A)-IS1216E	32	16	2	2	>32	>32	1
B166	E. faecalis	human	faeces	+	-	-	-	-	-	-				64	8	1	4	>32	>32	2
B167	E. faecalis	human	faeces	+	-	-	-	-	-	-				32	8	32	2	>32	>32	1
B169	E. casseliflavus	human	faeces	+	-	-	-	-	-	-				32	4	1	≤1	>32	>32	-
B173	E. faecium	human	faeces	+	-	-	-	-	-	-				64	8	16	32	>32	>32	1
B178-1	E. faecalis	human	faeces	+	-	-	-	-	-	-				32	8	1	2	>32	>32	2
B178-2	E. lactis	human	faeces	-	+	-	-	-	-	-	poxtA, fexB, erm(B), lnu(B), lsa(E), msr(C), tet(L), tet(M), dfrG, aac(6')-Ii, aph(3')-III	/	IS1216E-poxtA-IS1216E	16	4	1	4	>32	>32	2
B183	E. faecalis	human	faeces	+	-	-	-	-	-	-				128	8	32	2	>32	>32	1
B196-1	E. faecalis	human	faeces	+	-	-	-	-	-	-	optrA, fexA, erm(B), lnu(G), lsa(A), tet(L), tet(M), dfrG, str, aph(3')-III	RDK	IS1216E-hp-fexA-optrA-ISEnfa1	64	8	2	2	32	>32	1
B196-2	E. lactis	human	faeces	-	+	-	-	-	-	-	poxtA, fexB, erm(B), msr(C), tet(L), tet(M), aac(6')-Ii	/	IS1216E-poxtA-IS1216E	16	4	1	8	>32	>32	1
B214	E. faecium	human	faeces	+	-	-	-	-	-	-				64	4	4	>32	>32	>32	0.5
B217	E. faecalis	human	faeces	+	-	-	-	-	-	-				128	2	1	2	>32	>32	1
B226-1	E. gallinarum	human	faeces	+	-	-	-	-	+	-	optrA, fexA, cfr(D), cat, erm(B), tet(L), tet(M), dfrG, aac(6')-aph(2''), aadD, ant(6)-Ia, VanC1XY	EDD	Tn558-araC-optrA; ΔISSeq2-cfr(D)-guaA	64	8	>32	32	>32	>32	-
B226-2	E. asini	human	faeces	+	-	-	-	-	-	-	optrA, fexA	EDD	Tn558-araC-optrA	32	8	2	≤1	4	≤1	0.5
B244	E. faecium	human	faeces	+	-	-	-	-	-	-	optrA, fexA, msr(C), aac(6')-Ii	ED	Tn558-IS3-araC-optrA	32	8	4	4	4	≤1	1
B245-1	E. faecalis	human	faeces	+	-	-	-	-	-	-				32	16	>32	2	>32	>32	1
B245-2	E. cecorum	human	faeces	+	-	-	-	-	-	-	optrA, fexA, erm(A), cat, lnu(B), lsa(E), mef(A), msr(D), tet(L), tet(M), aac(6')-aph(2''), ant(6)-Ia, aph(3')-III	IDKTKGP	ISVlu1-fexA-optrA-ferredoxin-erm(A)-IS1216E	16	4	>32	≤1	>32	>32	0.5
B248	E. faecium	human	faeces	+	+	-	-	-	-	-	optrA, fexA, erm(A), poxtA, fexB, cat, lnu(B), lsa(E), msr(C), tet(L), tet(M), aac(6')-Ii	EDM	had-radC-Tn558-top-hp-mobC-mob-hp-araC-optrA-ferredoxin-erm(A)-met; IS1216E-poxtA-IS1216E	64	4	4	2	16	>32	2
B252-1	E. faecium	human	faeces	+	+	-	-	-	-	-	optrA, fexA, erm(A), poxtA, fexB, erm(B), lnu(B), lsa(E), msr(C), tet(L), tet(M), dfrG, aac(6')-aph(2''), aac(6')-Ii, ant(6)-Ia	EDM	ISEfa1-Tn558-top-hp-mobC-mob-hp-araC-optrA-ferredoxin-erm(A)-met; IS1216E-poxtA-IS1216E	64	4	4	>32	>32	>32	1
B252-2	E. faecium	human	faeces	+	-	-	-	-	-	-				64	16	8	>32	2	≤1	2
B264	E. faecalis	human	faeces	+	-	-	-	-	-	-				64	8	1	2	>32	>32	1
B274	E. faecalis	human	faeces	+	-	-	-	-	-	-				64	8	>32	2	>32	≤1	1
B276	E. hirae	human	faeces	+	-	-	-	-	-	-	optrA, fexA, lnu(B), lsa(E), mef(A), msr(D), tet(L), tet(M), aac(6')-Iid, ant(6)-Ia	KLDK	IS1216E-ΔimpB-hp-hp-fexA-optrA-met-IS1216E	32	16	1	2	8	>32	1
B280	E. avium	human	faeces	+	-	-	-	-	-	-				16	4	1	2	>32	>32	0.5
B288	E. faecalis	human	faeces	+	-	-	-	-	-	-				32	8	≤0.5	2	>32	>32	1
B303-1	E. faecalis	human	faeces	+	-	-	-	-	-	-				32	8	1	2	>32	>32	2
B303-2	E. faecium	human	faeces	+	-	-	-	-	-	-				32	16	4	>32	16	>32	1
B303-3	E. faecium	human	faeces	+	-	-	-	-	-	-				32	16	8	>32	>32	>32	1
B316	E. casseliflavus	human	faeces	+	-	-	-	-	-	-				128	8	2	2	>32	>32	-
B343	E. faecalis	human	faeces	+	-	-	-	-	-	-				32	4	1	2	2	>32	2
B347	E. faecalis	human	faeces	+	-	-	-	-	-	-				32	8	>32	2	>32	>32	1
B353	E. faecalis	human	faeces	+	-	-	-	-	-	-				64	8	2	2	16	>32	1
B358	E. faecium	human	faeces	+	-	-	-	-	-	-				64	4	4	>32	>32	>32	1
B359	E. faecalis	human	faeces	+	-	-	-	-	-	-				32	4	1	2	>32	>32	2
B361-1	E. faecium	human	faeces	+	-	-	-	-	-	-				64	16	16	>32	>32	>32	0.5
B361-2	E. faecium	human	faeces	+	+	-	-	-	-	-	optrA, fexA, poxtA, fexB, erm(B), lnu(B), lsa(E), tet(L), tet(M), aac(6')-aph(2''), aac(6')-Ii, ant(6)-Ia, aph(3')-III	ED	Tn558-IS3-araC-optrA; IS1216E-poxtA-IS1216E	32	4	8	>32	>32	>32	1
B361-3	E. hirae	human	faeces	+	-	-	-	-	-	-				64	8	1	2	4	>32	1
B363	E. faecalis	human	faeces	+	-	-	-	-	-	-				32	8	1	2	>32	>32	1
B366	E. faecalis	human	faeces	+	-	-	-	-	-	-	optrA, fexA, erm(A), ant(9)-Ia, cat, erm(B), lsa(A), tet(L), tet(M), dfrG, aac(6')-aph(2''), aph(3')-III	W	had-radC-tnpA-tnpB-tnpC-ant(9)-Ia-erm(A)-met-fexA-optrA	128	8	1	4	>32	>32	2
B369	E. hirae	human	faeces	-	+	-	-	-	-	-	poxtA, fexB, lnu(G), tet(L), tet(M), aac(6')-Iid	/	IS1216E-poxtA-IS1216E	16	4	4	2	≤0.25	>32	1
B378-1	E. faecalis	human	faeces	+	-	-	-	-	-	-				32	16	2	2	>32	>32	2
B378-2	E. lactis	human	faeces	-	+	-	-	-	-	-	poxtA, fexB, msr(C), tet(L), tet(M), aac(6')-Ii	/	IS1216E-poxtA-IS1216E	16	8	1	8	16	>32	2
B389	E. faecium	human	faeces	-	+	-	-	-	-	-	poxtA, fexB, erm(B), msr(C), tet(L), tet(M), aac(6')-Ii	/	IS1216E-poxtA-IS1216E	16	4	16	8	>32	>32	2
B391-1	E. hirae	human	faeces	+	-	-	-	-	-	-				32	16	1	2	≤0.25	>32	0.5
B391-2	V. lutrae	human	faeces	+	-	-	-	-	-	-	optrA, fexA, lnu(G), tet(M)	KLDK	IS1216E-ΔimpB-hp-hp-fexA-optrA-ferredoxin-Δerm(A)-IS1216E	32	8	1	2	≤0.25	>32	0.5
B391-3	E. dongliensis	human	faeces	-	+	-	-	-	-	-	poxtA, fexB, erm(B), lnu(A)	/	IS1216E-repB-fexB-poxtA-IS1216E	16	2	4	≤1	>32	32	2
B398-1	E. faecalis	human	faeces	+	-	-	-	-	-	-	optrA, fexA, erm(A), erm(B), lsa(A), tet(M), dfrG, aac(6')-aph(2''), ant(6)-Ia, aph(3')-III	RDK	IS1216E-hp-fexA-optrA-ferredoxin-erm(A)-IS1216E	64	8	32	2	>32	>32	2
B398-2	E. hirae	human	faeces	+	-	-	-	-	-	-				32	16	4	≤1	>32	>32	1
B399	E. faecalis	human	faeces	+	-	-	-	-	-	-				64	8	2	2	>32	>32	2
B400	E. faecalis	human	faeces	+	-	-	-	-	-	-				32	8	>32	4	>32	>32	2
B405	E. avium	human	faeces	+	-	-	-	-	-	-				64	2	>32	16	>32	≤1	1
B411	E. casseliflavus	human	faeces	+	-	-	-	-	-	-	optrA, fexA, erm(A), erm(B), dfrG, aadD, VanC2XY	KLDP	IS1216E-Δmet-fexA-optrA-ferredoxin-erm(A)-IS1216E	32	16	2	≤1	>32	≤1	-
B412-1	E. faecalis	human	faeces	+	-	-	-	-	-	-				32	8	2	4	32	>32	1
B412-2	E. faecalis	human	faeces	+	-	-	-	-	-	-				32	8	1	4	>32	>32	1
B413	E. avium	human	faeces	+	-	-	-	-	-	-				32	4	1	≤1	32	>32	1
B415	E. faecalis	human	faeces	+	-	-	-	-	-	-				64	2	2	2	16	>32	1
B417	E. casseliflavus	human	faeces	+	-	-	-	-	-	-				64	16	32	2	>32	>32	-
B419	E. casseliflavus	human	faeces	+	-	-	-	-	-	-				64	16	32	2	>32	>32	-
B423-1	E. gallinarum	human	faeces	+	-	-	-	-	-	-				32	4	8	>32	>32	>32	-
B423-2	E. casseliflavus	human	faeces	+	-	-	-	-	-	-				32	8	1	2	>32	>32	-
B424-1	E. gallinarum	human	faeces	+	-	-	-	-	-	-				32	4	8	>32	>32	>32	-
B424-2	E. casseliflavus	human	faeces	+	-	-	-	-	-	-				32	8	1	≤1	>32	>32	-
B425-1	E. gallinarum	human	faeces	+	-	-	-	-	-	-				32	4	8	>32	>32	>32	-
B425-2	E. casseliflavus	human	faeces	+	-	-	-	-	-	-				32	8	1	≤1	>32	>32	-
B440-1	E. faecalis	human	faeces	+	-	-	-	-	-	-				32	8	>32	2	>32	>32	1
B440-2	E. gallinarum	human	faeces	+	-	-	-	-	-	-				32	4	8	>32	>32	>32	-
B440-3	E. casseliflavus	human	faeces	+	-	-	-	-	-	-				32	8	1	≤1	>32	>32	-
B448	E. faecalis	human	faeces	+	-	-	-	-	-	-	optrA, fexA, erm(A), ant(9)-Ia, erm(B), lsa(A), tet(L), tet(M), dfrG, aac(6')-aph(2''), ant(6)-Ia, aph(3')-III	W	had-radC-tnpA-tnpB-tnpC-ant(9)-Ia-erm(A)-met-fexA-optrA	32	8	2	2	>32	>32	2
B464	E. faecalis	human	faeces	+	-	-	-	-	-	-				32	2	1	2	8	>32	1
B466	E. faecalis	human	faeces	+	-	-	-	-	-	-				64	8	>32	4	>32	>32	1
B467	E. faecalis	human	faeces	+	-	-	-	-	-	-				64	8	1	2	>32	>32	1
B470	E. faecalis	human	faeces	+	-	-	-	-	-	-				64	8	2	2	32	>32	1
B471-1	E. gallinarum	human	faeces	+	-	-	-	-	-	-	optrA, fexA, cat, erm(B), lnu(D), mef(A), msr(D), tet(L), tet(M), dfrG, ant(6)-Ia, VanC1XY	KLDP	IS1216E-Δmet-fexA-optrA-ferredoxin-IS1216E	64	16	1	2	>32	>32	-
B471-2	E. casseliflavus	human	faeces	+	-	-	-	-	-	-				64	16	2	2	8	>32	-
B471-3	E. avium	human	faeces	+	-	-	-	-	-	-				32	4	≤0.5	≤1	>32	>32	0.5
B475	E. faecalis	human	faeces	+	-	-	-	-	-	-				64	8	>32	2	>32	>32	1
B477	E. avium	human	faeces	+	-	-	-	-	-	-				32	4	≤0.5	2	>32	≤1	1
B479	E. faecalis	human	faeces	+	-	-	-	-	-	-				32	8	≤0.5	2	8	>32	1
B480	E. faecalis	human	faeces	+	-	-	-	-	-	-				64	8	2	2	>32	>32	2
B492	E. faecalis	human	faeces	+	-	-	-	-	-	-				64	8	>32	2	>32	>32	1
B494	E. faecium	human	faeces	+	-	-	-	-	-	-				32	4	>32	>32	>32	>32	0.5
B495	E. raffinosus	human	faeces	+	-	+	-	-	-	-	optrA, fexA, cfr, cat, erm(A), Δlnu(E), tet(L), tet(M), tet(S), dfrG, aac(6')-aph(2''), ant(6)-Ia, ant(9)-Ia	EYDNDM	Tn558-top-hp-mobC-mob-hp-araC-optrA; ISEnfa5-tnp-cfr-ISEnfa5-tnp	128	2	≤0.5	>32	1	>32	0.5
B501	E. faecalis	human	faeces	+	-	-	-	-	-	-				32	8	1	2	>32	>32	1
B502	E. casseliflavus	human	faeces	+	-	-	-	-	-	-				64	4	8	≤1	>32	>32	-
B510	E. hirae	human	faeces	-	+	-	-	-	-	-	poxtA, fexB, lnu(G), tet(L), tet(M), aac(6')-Iid	/	IS1216E-poxtA-IS1216E	16	4	1	2	≤0.25	>32	1
B511	E. hirae	human	faeces	-	+	-	-	-	-	-	poxtA, fexB, erm(B), lnu(B), lsa(E), tet(L), tet(M), dfrG, aac(6')-Iid, ant(6)-Ia, aph(3')-III	/	IS1216E-poxtA-IS1216E	16	4	1	8	>32	>32	0.5
B512	E. faecium	human	faeces	+	-	-	-	-	-	-				64	16	4	>32	>32	>32	1
B513	E. faecium	human	faeces	+	-	-	-	-	-	-				32	8	2	>32	1	>32	1
B516	E. casseliflavus	human	faeces	+	-	+	-	-	-	-	optrA, cfr, bleO, aadD, aph(2'')-Ic, erm(B), lnu(A), fosB3, tet(L), tet(M), tet(S), dfrG, aac(6')-aph(2''), ant(6)-Ia, ant(9)-Ia, VanC2XY	EYD	repB-aadD-aph(2'')-Ic-optrA-Tn3-bleO-itsA-itsB-hp-cfr-recombinase-tnpA-IS1216E	32	4	32	2	>32	>32	-
B521	E. faecalis	human	faeces	+	-	-	-	-	-	-				128	8	>32	2	>32	>32	1
B528	E. faecalis	human	faeces	+	-	-	-	-	-	-				32	8	1	2	>32	>32	1
B530	E. faecalis	human	faeces	+	-	-	-	-	-	-				64	8	>32	2	>32	>32	1
B537	E. faecalis	human	faeces	+	-	-	-	-	-	-				64	8	2	2	>32	>32	1
B539	E. casseliflavus	human	faeces	+	-	-	-	-	-	-				64	16	1	2	>32	>32	-
B545	E. faecium	human	faeces	+	-	-	-	-	-	-				32	16	4	4	16	>32	2
B546	E. faecalis	human	faeces	+	-	-	-	-	-	-				32	4	2	4	>32	>32	2
B553	E. faecium	human	faeces	+	-	-	-	-	-	-				64	4	4	8	>32	>32	1
B554	E. casseliflavus	human	faeces	+	-	-	-	-	-	-				32	2	1	2	>32	>32	-
B555-1	E. faecium	human	faeces	+	-	-	-	-	-	-	optrA, fexA, erm(B), lnu(B), lsa(E), msr(C), tet(L), tet(M), aac(6')-aph(2''), aac(6')-Ii, aph(3')-III	KLDK	IS1216E-ΔimpB-hp-hp-fexA-optrA-met-IS1216E	32	16	8	>32	>32	>32	1
B555-2	E. faecium	human	faeces	+	-	-	-	-	-	-				64	4	4	4	>32	>32	1
B556	E. faecalis	human	faeces	+	-	-	-	-	-	-				64	8	2	2	>32	>32	2
B560	E. faecium	human	faeces	+	-	-	-	-	-	-				64	4	4	8	>32	>32	1
B562	E. faecalis	human	faeces	+	-	-	-	-	-	-				64	8	2	2	32	≤1	1
B563	E. faecalis	human	faeces	+	-	-	-	-	-	-				32	8	1	2	>32	>32	1
B566	E. faecium	human	faeces	+	-	-	-	-	-	-				64	8	4	>32	32	>32	1
B567	E. faecalis	human	faeces	+	-	-	-	-	-	-				32	8	2	2	>32	>32	1
B569	E. casseliflavus	human	faeces	+	-	-	-	-	-	-	optrA, fexA, erm(B), tet(L), tet(M), tet(S), VanC3XY	EDD	Tn558-IS110-araC-optrA	32	4	4	2	32	>32	-
B573	E. faecalis	human	faeces	+	-	-	-	-	-	-				64	8	1	2	>32	>32	1
B575	E. thailandicus	human	faeces	+	-	-	-	-	-	-	optrA, fexA, erm(B), aadD	EDD	had-radC-Tn558-araC-optrA	64	2	1	>32	>32	>32	1
B579	E. faecalis	human	faeces	+	-	-	-	-	-	-				64	8	>32	2	>32	>32	1
B582	E. thailandicus	human	faeces	+	-	-	-	-	-	-				32	4	1	≤1	>32	>32	0.5
B583-1	E. faecalis	human	faeces	+	-	-	-	-	-	-				64	8	2	2	>32	>32	1
B583-2	E. faecalis	human	faeces	+	-	-	-	-	-	-				64	8	32	2	>32	>32	1
B592-1	E. faecalis	human	faeces	+	-	-	-	-	-	-				32	8	>32	2	>32	>32	1
B592-2	E. gallinarum	human	faeces	+	-	-	-	-	-	-				128	4	>32	32	32	>32	-
B599-1	E. faecalis	human	faeces	+	-	-	-	-	-	-				64	8	1	2	>32	>32	1
B599-2	E. faecalis	human	faeces	+	-	-	-	-	-	-				32	8	4	4	>32	>32	1
B604	E. casseliflavus	human	faeces	+	-	-	-	-	-	-				32	4	2	2	8	>32	-
B605	E. faecalis	human	faeces	+	-	-	-	-	-	-	optrA, fexA, erm(A), erm(B), lnu(B), lnu(G), lsa(A), lsa(E), tet(L), tet(M), dfrG, aac(6')-aph(2''), ant(6)-Ia, aph(3')-III	RDK	IS1216E-hp-fexA-optrA-ferredoxin-erm(A)-IS1216E	32	8	32	2	>32	>32	1
B608	E. casseliflavus	human	faeces	+	-	-	-	-	-	-				64	2	1	2	>32	>32	-
B627	E. faecium	human	faeces	-	+	-	-	-	-	-	poxtA, fexB, msr(C), tet(L), tet(M), aac(6')-Ii	/	IS1216E-poxtA-IS1216E	32	8	4	>32	2	>32	1
B628	E. faecium	human	faeces	+	-	-	-	-	-	-				32	16	>32	>32	>32	>32	1
B632	E. faecalis	human	faeces	+	-	-	-	-	-	-				64	8	2	2	>32	>32	1
B646-1	E. faecalis	human	faeces	+	-	-	-	-	-	-				64	8	>32	2	>32	>32	1
B646-2	E. raffinosus	human	faeces	-	+	-	-	-	+	-	poxtA, cfr(D), fexA, erm(B), tet(M), ant(6)-Ia, aph(3')-III	/	IS1216E-poxtA-cfr(D)-repE-recombinase-top	32	4	≤0.5	>32	>32	>32	1
B655	E. faecalis	human	faeces	+	-	-	-	-	-	-				64	8	1	4	>32	>32	2
B656-1	E. faecalis	human	faeces	+	-	-	-	-	-	-				64	8	1	4	>32	>32	1
B656-2	E. faecalis	human	faeces	+	-	-	-	-	-	-	optrA, fexA, erm(A), ant(9)-Ia, erm(B), lnu(B), lsa(A), lsa(E), tet(M), aac(6')-aph(2''), ant(6)-Ia, aph(3')-III	W	had-radC-tnpA-tnpB-tnpC-ant(9)-Ia-erm(A)-met-fexA-optrA	32	8	>32	≤1	>32	>32	1
B663-1	E. faecium	human	faeces	+	-	-	-	-	-	-				>128	8	4	>32	>32	>32	1
B663-2	E. faecium	human	faeces	+	-	-	-	-	-	-				64	8	2	>32	>32	>32	0.5
B664	E. faecalis	human	faeces	+	-	-	-	-	-	-				32	8	>32	2	>32	>32	1
B668	E. faecium	human	faeces	+	-	-	-	-	-	-				64	16	8	>32	>32	>32	1
B669-1	E. faecium	human	faeces	+	-	-	-	-	-	-				32	8	4	>32	1	>32	1
B669-2	E. thailandicus	human	faeces	+	-	-	-	-	-	-				32	4	1	2	2	>32	1
B676	E. faecium	human	faeces	+	-	-	-	-	-	-				32	8	4	>32	0.5	>32	1
B677	E. avium	human	faeces	+	-	-	-	-	-	-				32	4	2	2	≤0.25	≤1	0.5
B681	E. faecalis	human	faeces	+	-	-	-	-	-	-				32	8	1	4	>32	>32	1
B686	E. faecium	human	faeces	+	-	-	-	-	-	-	optrA, fexA, erm(A), erm(B), tet(L), tet(M), dfrG, aac(6')-Ii, ant(9)-Ia	ED'DM	IS1542-nox-araC-optrA-ferredoxin-erm(A)	32	4	8	>32	>32	>32	0.5
B687-1	E. faecium	human	faeces	+	-	-	-	-	-	-				64	16	2	>32	>32	>32	2
B687-2	E. faecium	human	faeces	+	-	-	-	-	-	-				32	16	2	>32	32	>32	1
B693	E. faecalis	human	faeces	+	-	-	-	-	-	-	optrA, fexA, erm(A), ant(9)-Ia, erm(B), lsa(A), tet(M), aac(6')-aph(2''), ant(6)-Ia, aph(3')-III	W	had-radC-tnpA-tnpB-tnpC-ant(9)-Ia-erm(A)-met-fexA-optrA	32	8	1	2	>32	>32	1
B695	E. avium	human	faeces	+	-	-	-	-	+	-	optrA, fexA, erm(A), ant(9)-Ia, cfr(D), tet(L), tet(M), dfrG, aadD	EDM	had-radC-tnpA-tnpB-tnpC-ant(9)-Ia-erm(A)-met-IS3-fexA-orf138-tnpC-ΔtnpB-ΔaraC-optrA; IS1216E-ΔISSeq2-cfr(D)-ISEfa17	64	2	≤0.5	2	1	>32	0.5
B700	E. faecalis	human	faeces	+	-	-	-	-	-	-				32	8	>32	2	>32	>32	1
B706	E. faecalis	human	faeces	+	-	-	-	-	-	-				128	8	1	2	>32	>32	1
B717	E. faecalis	human	faeces	+	-	-	-	-	-	-	optrA, fexA, erm(A), ant(9)-Ia, cat, erm(B), lnu(B), lsa(A), lsa(E), tet(L), tet(M), dfrG, aac(6')-aph(2''), aph(3')-III	W	tnpA-tnpB-tnpC-ant(9)-Ia-erm(A)-met-fexA-optrA	128	8	1	4	>32	>32	1
B732	E. avium	human	faeces	+	-	+	-	-	-	-	optrA, cfr, fexA, erm(B), Δlnu(E), tet(S), dfrG, aac(6')-aph(2'')	EYDNDM	Tn558-top-hp-mobC-mob-hp-araC-optrA; ISEnfa5-tnp-cfr-ISEnfa5-tnp	64	4	1	>32	>32	>32	0.5
B742	E. faecalis	human	faeces	+	-	-	-	-	-	-				32	8	>32	2	>32	>32	1
B745	E. avium	human	faeces	+	-	-	-	-	-	-				64	4	1	2	>32	>32	1
B746-1	E. faecalis	human	faeces	+	-	-	-	-	-	-				64	8	1	4	>32	>32	1
B746-2	E. faecium	human	faeces	+	-	-	-	-	-	-				64	4	4	>32	>32	>32	1
B749	E. faecium	human	faeces	+	+	-	-	-	-	-	optrA, erm(A), poxtA, fexB, erm(B), lnu(B), lnu(G), lsa(E), msr(C), tet(L), tet(M), dfrG, aac(6')-aph(2''), aac(6')-Ii, ant(6)-Ia, aph(3')-III	DD	IS1542-radC-tnpA-tnpB-ΔaraC-optrA-ferredoxin-erm(A)-met; IS1216E-poxtA-IS1216E	32	8	>32	>32	>32	>32	0.5
B753	E. faecalis	human	faeces	+	-	-	-	-	-	-				128	8	1	2	>32	>32	1
B759	E. faecium	human	faeces	+	-	-	-	-	-	-				64	16	4	>32	16	>32	0.5
B762	E. faecalis	human	faeces	+	-	-	-	-	-	-				32	4	1	2	>32	>32	1
B763	E. faecium	human	faeces	+	-	-	-	-	-	-				32	4	4	>32	>32	>32	1
B766	E. faecalis	human	faeces	+	-	-	-	-	-	-				32	8	>32	2	>32	>32	1
B778-1	E. faecalis	human	faeces	+	-	-	-	-	-	-				32	8	1	4	>32	>32	1
B778-2	E. faecium	human	faeces	+	-	-	-	-	-	-	optrA, Δerm(A), fexA, cat, erm(B), lnu(B), lsa(E), msr(C), tet(L), tet(M), dfrE, aac(6')-aph(2''), aac(6')-Ii, aph(3')-III	EDM	IS1216E-ΔaraC-optrA-ferredoxin-Δerm(A)-met	32	4	8	>32	>32	>32	1
B785-1	E. faecium	human	faeces	+	-	-	-	-	-	-				32	16	2	8	1	>32	1
B785-2	E. avium	human	faeces	+	-	-	-	-	+	-	optrA, fexA, cfr(D), erm(A), tet(L), tet(M), dfrG, ant(9)-Ia	EDM	had-radC-tnpA-tnpB-tnpC-ant(9)-Ia-erm(A)-met-IS3-fexA-orf138-tnpC-ΔtnpB-ΔaraC-optrA; IS1216E-ΔISSeq2-cfr(D)-ISEfa17	64	2	≤0.5	2	0.5	>32	0.5
B788	E. hirae	human	faeces	+	-	-	-	-	-	-				64	8	1	2	32	>32	1
B802	E. faecalis	human	faeces	+	-	-	-	-	-	-				64	4	2	2	>32	>32	1
B806	E. faecalis	human	faeces	+	-	-	-	-	-	-				128	8	2	2	>32	>32	2
B821	E. avium	human	faeces	+	-	-	-	-	-	-				64	4	≤0.5	≤1	1	≤1	0.5
B822	E. faecium	human	faeces	+	-	-	-	-	-	-				64	8	2	2	>32	>32	1
B827	L. formosensis	human	faeces	+	-	-	-	-	-	-	optrA, fexA, erm(B), lnu(B), lsa(E), tet(L), tet(O/W/32/O), tet(S), aac(6')-aph(2''), ant(6)-Ia	W	IS1216E-rep-hp-hp-optrA-IS1216E	64	8	2	≤1	>32	>32	0.5
B829	E. faecalis	human	faeces	+	-	-	-	-	-	-				32	8	2	2	32	>32	1
B830	E. faecalis	human	faeces	+	-	-	-	-	-	-				32	16	32	2	>32	>32	1
B834	E. avium	human	faeces	+	-	-	-	-	-	-	optrA, fexA, erm(A), tet(M)	EDM	had-radC-Tn558-top-hel-spoVG-nox-araC-optrA-ferredoxin-erm(A)-met	64	2	1	2	1	>32	1
B841	E. gallinarum	human	faeces	+	-	-	-	-	-	-				32	4	1	2	1	>32	-
B843	E. gallinarum	human	faeces	+	-	-	-	-	-	-				32	4	2	4	4	>32	-
B851	E. faecalis	human	faeces	+	-	-	-	-	-	-				32	16	1	2	1	>32	1
B855	E. gallinarum	human	faeces	+	-	-	-	-	-	-				32	4	1	2	>32	>32	-
B858-1	E. gallinarum	human	faeces	+	-	-	-	-	-	-	optrA, fexA, erm(A), ant(9)-Ia, cat, erm(B), tet(L), tet(M), dfrG, aac(6')-aph(2''), ant(6)-Ia, aph(3')-III, VanC1XY	EDM	had-radC-IS3-fexA-orf138-tnpC-ΔtnpB-ΔaraC-optrA-tnpA-tnpB-tnpC-ant(9)-Ia-erm(A)-met	64	4	>32	32	>32	>32	-
B858-2	E. gallinarum	human	faeces	+	-	-	-	-	-	-				32	2	2	4	1	>32	-
B882	E. faecalis	human	faeces	+	-	-	-	-	-	-	optrA, fexA, erm(A), erm(B), lsa(A), tet(L), tet(M), dfrG	RDK	IS1216E-hp-fexA-optrA-ferredoxin-erm(A)-IS1216E	32	4	2	2	>32	>32	1
B892	E. faecalis	human	faeces	+	-	-	-	-	-	-				32	16	>32	2	>32	>32	1
B894	E. faecalis	human	faeces	+	-	-	-	-	-	-				32	8	2	2	>32	>32	1
B898	E. faecalis	human	faeces	+	-	-	-	-	-	-				16	2	1	2	1	>32	1
B899	E. gallinarum	human	faeces	+	-	-	-	-	-	-				32	4	>32	16	>32	≤1	-
B904	E. thailandicus	human	faeces	+	+	-	-	-	-	-	optrA, fexA, erm(A), poxtA, fexB, tet(L), tet(M), ant(6)-Ia	EDM	had-radC-Tn558-top-hel-spoVG-nox-araC-optrA-ferredoxin-erm(A)-met; IS1216E-poxtA-IS1216E	32	4	>32	4	>32	>32	1
B916	E. faecalis	human	faeces	+	-	-	-	-	-	-				128	4	32	2	>32	>32	1
B918	E. faecalis	human	faeces	+	-	-	-	-	-	-				128	2	2	2	>32	>32	1
B946	E. faecalis	human	faeces	+	-	-	-	-	-	-				64	8	>32	2	>32	>32	1
B948	E. avium	human	faeces	+	-	-	-	-	-	-				64	4	1	≤1	1	>32	0.5
B950	E. faecalis	human	faeces	+	-	-	-	-	-	-				32	8	>32	2	>32	>32	1
B951	E. faecalis	human	faeces	+	-	-	-	-	-	-				32	8	32	2	>32	>32	1
B952	E. faecalis	human	faeces	+	-	-	-	-	-	-				128	8	1	2	>32	>32	1
B953	E. avium	human	faeces	+	-	-	-	-	-	-				32	8	1	32	>32	>32	0.5
B958	E. faecalis	human	faeces	+	-	-	-	-	-	-				64	8	1	2	>32	>32	1
B959	E. faecalis	human	faeces	+	-	-	-	-	-	-				128	8	32	2	>32	>32	1
B962	E. faecium	human	faeces	+	-	-	-	-	-	-				32	16	4	4	1	>32	1
B964	E. faecalis	human	faeces	+	-	-	-	-	-	-				32	4	32	2	>32	>32	1
B973	E. faecium	human	faeces	+	-	-	-	-	-	-				32	16	4	2	8	>32	1
B974	L. garvieae	human	faeces	+	-	-	-	-	-	-	optrA, fexA	EYDDI	fexA-orf138-ΔaraC-optrA-ISVlu1	32	4	>32	2	≤0.25	≤1	1
B979	E. faecalis	human	faeces	+	-	-	-	-	-	-				64	8	1	2	32	>32	1
B988	E. hirae	human	faeces	+	-	-	-	-	-	-				32	2	1	≤1	>32	>32	1
B990	E. faecalis	human	faeces	+	-	-	-	-	-	-				128	8	>32	4	>32	>32	1
B991	E. faecalis	human	faeces	+	-	-	-	-	-	-				128	8	1	2	>32	>32	1
B1000-1	E. faecalis	human	faeces	+	+	-	-	-	-	-	optrA, fexA, erm(A), ant(9)-Ia, poxtA, fexB, lsa(A), tet(L), tet(M), dfrG, aph(3')-III	EDD	had-radC-tnpA-tnpB-tnpC-ant(9)-Ia-erm(A)-met-fexA-optrA; IS1216E-poxtA-IS1216E	64	8	1	2	>32	>32	1
B1000-2	E. faecalis	human	faeces	+	-	-	-	-	-	-				128	4	2	2	>32	>32	1
B1006	E. faecalis	human	faeces	+	-	-	-	-	-	-	optrA, fexA, erm(A), erm(B), lsa(A), tet(L), tet(M), dfrG, aph(3')-III	EKD	IS256-hp-hp-fexA-optrA-ferredoxin-erm(A)-Δmet-IS1216E	64	8	1	2	>32	>32	1
B1009	E. faecium	human	faeces	+	+	-	-	-	-	-	optrA, poxtA, fexB, cat, erm(A), erm(B), lnu(B), lsa(E), msr(C), tet(L), tet(M), dfrG, aac(6')-aph(2''), aac(6')-Ii, ant(9)-Ia, aph(3')-III	EDM	spoVG-nox-araC-optrA-Δferredoxin-Δerm(A)-met; IS1216E-poxtA-IS1216E	64	4	>32	>32	>32	>32	0.5
B1010-1	E. faecalis	human	faeces	+	-	-	-	-	-	-				32	8	>32	2	>32	>32	2
B1010-2	E. faecium	human	faeces	+	+	-	-	-	-	-	optrA, erm(A), poxtA, fexB, erm(B), lnu(B), lsa(E), msr(C), tet(L), dfrG, aac(6')-aph(2''), aac(6')-Ii, ant(6)-Ia, ant(9)-Ia, aph(3')-III	DD	IS1542-radC-tnpA-tnpB-ΔaraC-optrA-ferredoxin-erm(A)-met; IS1216E-poxtA-IS1216E	64	8	>32	>32	>32	>32	0.5
M1	E. faecalis	pig	retail meat	+	-	-	-	-	-	-				64	8	>32	2	>32	>32	1
M2	E. faecalis	pig	retail meat	+	-	-	-	-	-	-	optrA, fexA, erm(A), cat, erm(B), lnu(G), lsa(A), tet(L), tet(M), dfrG, str, aac(6')-aph(2''), ant(6)-Ia, aph(3')-III	KD	IS1216E-fexA-optrA-ferredoxin-erm(A)-hp-IS1216E	128	8	>32	2	>32	>32	1
M5	E. faecalis	pig	retail meat	+	-	-	-	-	-	-				128	8	>32	2	>32	>32	1
M6	E. faecalis	pig	retail meat	+	+	-	-	-	+	-	optrA, erm(A), poxtA, cfr(D), fexA, cat, erm(B), lsa(A), tet(L), dfrG, str, aac(6')-aph(2''), ant(6)-Ia, aph(3')-III	RDK	IS1216E-hp-fexA-optrA-ferredoxin-erm(A)-IS1216E; IS1216E-poxtA-cfr(D)-repE-recombinase-top	128	8	≤0.5	2	>32	>32	1
M7	E. faecalis	pig	retail meat	+	-	-	-	-	-	-				64	8	1	2	>32	>32	1
M8	E. faecalis	pig	retail meat	+	-	-	-	-	-	-				128	8	>32	2	32	>32	1
M9	E. faecalis	pig	retail meat	+	-	-	-	-	-	-	optrA, fexA, erm(A), cat, erm(B), lsa(A), tet(L), tet(M), dfrG, ant(6)-Ia, aph(3')-III	KD	IS1216E-fexA-optrA-ferredoxin-erm(A)-hp-IS1216E	128	16	1	4	>32	>32	2
M10	E. faecium	pig	retail meat	+	-	-	-	-	-	-	optrA, fexA, erm(B), lnu(B), lsa(E), msr(C), tet(L), tet(M), aac(6')-Ii, aph(3')-III	KLDK	IS1216E-ΔimpB-hp-hp-fexA-optrA-met-IS1216E	64	16	≤0.5	4	>32	>32	≤0.5
M13	E. faecalis	pig	retail meat	+	-	-	-	-	-	-				64	8	1	2	>32	>32	1
M15	E. faecalis	pig	retail meat	+	-	-	-	-	-	-				64	8	1	4	>32	>32	2
M16	E. faecalis	pig	retail meat	+	-	-	-	-	-	-				64	8	1	2	>32	>32	1
M17	E. faecalis	pig	retail meat	+	-	-	-	-	-	-				64	8	1	2	>32	>32	1
M18	E. faecalis	pig	retail meat	+	-	-	-	-	-	-				32	8	>32	2	>32	>32	1
M20	E. faecalis	pig	retail meat	+	-	-	-	-	+	-	optrA, fexA, erm(A), cfr(D), erm(B), lnu(B), lsa(A), lsa(E),tet(L), tet(M), dfrG, aac(6')-aph(2''), aph(3')-III	RDK	IS1216E-hp-fexA-optrA-ferredoxin-erm(A)-IS1216E; IS1216E-ISSeq2-cfr(D)-guaA-repB-IS1216E	64	8	1	4	>32	>32	2
M21	E. faecalis	pig	retail meat	+	-	-	-	-	-	-				64	8	1	4	>32	>32	1
M22	E. faecalis	pig	retail meat	+	-	-	-	-	-	-				128	8	>32	2	32	>32	1
M24	E. faecalis	pig	retail meat	+	-	-	-	-	-	-				128	8	1	2	>32	>32	1
M25	E. faecalis	pig	retail meat	+	-	-	-	-	+	-	optrA, fexA, erm(A), ant(9)-Ia, cfr(D), cat, lsa(A), tet(L), dfrG, aac(6')-aph(2''), aadD, ant(6)-Ia, aph(3')-III	W	had-radC-tnpA-tnpB-tnpC-ant(9)-Ia-erm(A)-met-fexA-optrA; ΔISSeq2-cfr(D)-guaA	64	16	≤0.5	4	>32	>32	1
M26	E. lactis	pig	retail meat	+	+	-	-	-	-	-	optrA, fexA, poxtA, fexB, erm(B), lnu(B), lsa(E), msr(C), tet(L), tet(M), aac(6')-Ii, ant(6)-Ia, aph(3')-III	EDD	had-radC-Tn558-araC-optrA; IS1216E-poxtA-IS1216E	64	4	≤0.5	8	>32	>32	≤0.5
M27	E. faecalis	pig	retail meat	+	-	-	-	-	-	-				64	8	>32	2	>32	>32	2
M28	E. faecalis	pig	retail meat	+	-	-	-	-	-	-				32	4	1	2	>32	>32	1
M29	L. garvieae	pig	retail meat	+	-	-	-	-	-	-	optrA, fexA, erm(B), tet(S)	EYDDI	IS1216E-ΔISVlu1-rep-hp-hp-erm(B)-fexA-orf138-ΔaraC-optrA-ΔISVlu1-IS1216E	128	4	1	2	16	>32	4
M31	E. faecalis	pig	retail meat	+	-	-	-	-	-	-				128	8	>32	2	>32	>32	1
M32	E. faecalis	pig	retail meat	+	-	-	-	-	-	-				128	8	≤0.5	2	>32	>32	1
M33	E. faecalis	pig	retail meat	+	-	-	-	-	-	-				64	8	1	2	>32	>32	1
M34	E. faecalis	pig	retail meat	+	-	-	-	-	-	-				64	8	≤0.5	2	>32	>32	2
M35	E. faecalis	pig	retail meat	+	-	-	-	-	-	-				64	8	>32	4	>32	>32	1
M36	E. faecalis	pig	retail meat	+	-	-	-	-	-	-				128	8	>32	4	>32	>32	1
M37-1	E. faecalis	pig	retail meat	+	-	-	-	-	-	-				128	8	>32	8	>32	>32	1
M37-2	E. faecalis	pig	retail meat	+	-	-	-	-	-	-				128	8	≤0.5	2	>32	>32	1
M39	E. faecalis	pig	retail meat	+	-	-	-	-	-	-				32	8	≤0.5	2	>32	>32	1
M40	E. faecalis	pig	retail meat	+	-	-	-	-	-	-				32	8	>32	2	>32	>32	1
M41-1	E. faecalis	chicken	retail meat	+	-	-	-	-	-	-				128	8	>32	2	>32	>32	1
M41-2	E. faecalis	chicken	retail meat	+	-	-	-	-	-	-				32	8	≤0.5	2	>32	>32	1
M42-1	E. faecalis	chicken	retail meat	+	-	-	-	-	-	-				128	8	1	4	>32	>32	2
M42-2	E. casseliflavus	chicken	retail meat	+	-	-	-	-	-	-	optrA, fexA, erm(B), lsa(E), tet(L), tet(M), aac(6')-aph(2''), aadD, ant(6)-Ia, ant(9)-Ia, VanC2XY	EYDNDM	Tn558-top-hp-mobC-mob-hp-araC-optrA-hp-hp-hp-hp-IS1216E	32	4	32	8	>32	>32	-
M43-1	E. faecalis	chicken	retail meat	+	-	-	-	-	-	-				128	8	1	4	>32	>32	2
M43-2	E. faecalis	chicken	retail meat	+	-	-	-	-	-	-	optrA, fexA, erm(A), cat, erm(B), lnu(B), lsa(A), lsa(E), tet(L), tet(M), dfrG, str, ant(6)-Ia, aph(2'')-If, aph(3')-III	EDP	IS1216E-Δmet-fexA-optrA-ferredoxin-erm(A)-IS1216E	64	8	>32	2	>32	>32	1
M44-1	E. faecalis	chicken	retail meat	+	-	-	-	-	-	-				32	8	≤0.5	2	>32	>32	1
M44-2	E. avium	chicken	retail meat	+	-	+	-	-	-	-	optrA, fexA, erm(A), cfr, cat, erm(B), lnu(A), tet(L), tet(M), bleO, aadD, ant(6)-Ia, ant(9)-Ia, aph(2'')-Ic	EYD+EDM	Tn558-top-hel-spoVG-nox-araC-optrA(EYD); optrA(EDM)-ferredoxin-erm(A)-met; Tn3-bleO-itsA-itsB-hp-cfr-recombinase-tnpA-ATPase	64	4	≤0.5	>32	16	>32	≤0.5
M47	E. faecalis	chicken	retail meat	+	-	-	-	-	-	-				128	8	≤0.5	16	>32	>32	1
M48	E. faecalis	chicken	retail meat	+	-	-	-	-	-	-				128	8	>32	4	>32	>32	1
M49	E. faecalis	chicken	retail meat	+	-	-	-	-	-	-				64	8	≤0.5	2	>32	>32	1
M50	E. faecalis	chicken	retail meat	+	-	-	-	-	-	-				128	8	1	4	>32	>32	1
M52	E. faecalis	chicken	retail meat	+	-	-	-	-	-	-				128	4	1	4	>32	>32	1
M53	E. faecalis	chicken	retail meat	+	-	-	-	-	-	-				64	8	>32	4	>32	>32	1
M55	L. lactis	chicken	retail meat	+	-	-	-	-	-	-	optrA, fexA, fexB, erm(A), lnu(C), tet(S)	W+DP	optrA(W6)-IS1216E; optrA(DP)-ferredoxin-erm(A)-Δmet-IS1216E	128	8	>32	2	4	>32	1
M56	E. faecalis	chicken	retail meat	+	-	-	-	-	-	-	optrA, fexA, erm(A), erm(B), lsa(A), dfrG, str, ant(6)-Ia, aph(3')-III	RDK	IS1216E-hp-fexA-optrA-ferredoxin-erm(A)-IS1216E	64	8	1	2	>32	≤1	1
M57	E. faecalis	chicken	retail meat	+	-	-	-	-	-	-				64	8	1	4	>32	≤1	2
M58	E. faecalis	chicken	retail meat	+	-	-	-	-	-	-				128	8	1	8	>32	>32	2
M59	E. faecalis	chicken	retail meat	+	-	-	-	-	-	-				128	8	1	8	>32	>32	2
M60	E. faecalis	chicken	retail meat	+	-	-	-	-	-	-				128	4	≤0.5	4	>32	>32	1
M61-1	E. faecalis	chicken	retail meat	+	-	-	-	-	-	-				128	8	32	4	>32	>32	2
M61-2	E. faecalis	chicken	retail meat	+	-	-	-	-	-	-				32	16	1	2	>32	>32	2
M62	E. faecalis	chicken	retail meat	+	-	-	-	-	-	-				64	8	>32	4	>32	>32	2
M63	E. faecalis	chicken	retail meat	+	-	-	-	-	-	-				32	8	>32	2	>32	>32	1
M64	E. gallinarum	chicken	retail meat	+	-	-	-	-	-	-				64	2	>32	32	>32	>32	-
M65	E. gallinarum	chicken	retail meat	+	-	-	-	-	-	-				64	4	8	16	>32	>32	-
M66	E. gallinarum	chicken	retail meat	+	-	-	-	-	-	-	optrA, fexA, Δerm(A), erm(B), tet(L), tet(M), aac(6')-aph(2''), aadD, ant(6)-Ia, aph(3')-III, VanC1XY	EDM	Tn558-ΔIS3-top-hp-mobC-Δmob-Δhel-spoVG-nox-araC-optrA-ferredoxin-Δerm(A)-met	64	4	8	16	>32	>32	-
M67	E. faecalis	chicken	retail meat	+	-	-	-	-	-	-				32	8	1	4	>32	>32	2
M68	E. faecalis	chicken	retail meat	+	-	-	-	-	-	-				32	16	>32	2	>32	>32	1
M69	E. faecalis	chicken	retail meat	+	-	-	-	-	-	-				64	8	1	2	>32	>32	2
M70	E. faecalis	chicken	retail meat	+	-	-	-	-	-	-	optrA, fexA, erm(A), cat, erm(B), lnu(B), lsa(A), lsa(E), tet(L), tet(M), dfrG, aac(6')-aph(2''), aph(3')-III	KD	IS1216E-fexA-optrA-ferredoxin-erm(A)-hp-IS1216E	128	16	>32	2	>32	>32	1
M71	E. faecalis	chicken	retail meat	+	-	-	-	-	-	-				32	8	1	2	>32	>32	2
M73	E. faecalis	duck	retail meat	+	-	-	-	-	-	-				128	8	>32	16	>32	>32	2
M74	E. faecalis	duck	retail meat	+	-	-	-	-	-	-				128	8	>32	2	>32	>32	1
M75	E. faecalis	duck	retail meat	+	-	-	-	-	-	-				32	8	>32	2	>32	>32	2
M76	E. faecalis	duck	retail meat	+	-	-	-	-	-	-				32	8	>32	2	>32	>32	2
M77	E. faecalis	duck	retail meat	+	-	-	-	-	-	-				64	8	>32	2	>32	>32	1
M78	E. faecalis	duck	retail meat	+	-	-	-	-	-	-				32	8	>32	8	>32	>32	2
M79	E. faecium	duck	retail meat	+	-	-	-	-	-	-	optrA, fexA, erm(A), erm(B), lnu(B), lsa(E), tet(L), tet(M), dfrG, aac(6')-Ii, ant(6)-Ia, ant(9)-Ia, aph(3')-III	EDP	IS1216E-Δmet-fexA-optrA	64	16	>32	>32	>32	>32	1
M80	E. faecalis	duck	retail meat	+	-	-	-	-	-	-				32	8	1	2	>32	>32	1
M81	E. faecalis	duck	retail meat	+	-	-	-	-	-	-				32	16	>32	4	>32	>32	1
M84	E. faecalis	duck	retail meat	+	-	-	-	-	-	-	optrA, fexA, erm(A), erm(B), lnu(B), lsa(A), lsa(E), tet(L), tet(M), dfrG, aac(6')-aph(2''), ant(6)-Ia, aph(3')-III	KD	IS1216E-impB-fexA-optrA-ferredoxin-erm(A)-met	32	8	>32	4	>32	>32	2
M85	E. faecalis	duck	retail meat	+	-	-	-	-	-	-				128	8	>32	4	>32	>32	4
M87	E. faecalis	duck	retail meat	+	-	-	-	-	-	-				32	8	≤0.5	4	>32	≤1	1
M88	E. faecalis	duck	retail meat	+	-	-	-	-	+	-	optrA, erm(A), cfr(D), fexA, erm(B), lnu(B), lsa(A), lsa(E), fosB3, aac(6')-aph(2''), ant(6)-Ia	EKD+RDK	IS1216E-hp-fexA-optrA(RDK)-ferredoxin-Δerm(A)-IS1216E; IS1216E-fexA-optrA(EKD)-ferredoxin-Δerm(A); IS1216E-ΔISSeq2-cfr(D)-guaA-IS1216E	64	8	1	8	>32	≤1	1
M89	E. faecalis	duck	retail meat	+	-	-	-	-	-	-	optrA, fexA, erm(A), erm(B), lnu(B), lsa(A), lsa(E), tet(M), dfrG, aac(6')-aph(2''), ant(6)-Ia, aph(3')-III	DP	IS1216E-ISVlu1-hp-DNA polymerase-hp-hp-fexA-optrA-ferredoxin-erm(A)-Δmet-IS1216E	32	8	>32	4	>32	>32	1
S2	E. faecalis	Grand Canal	water	+	-	-	-	-	-	-	optrA, fexA, erm(B), lsa(A), tet(M), dfrG, aac(6')-aph(2''), aph(3')-III	KD	ISEnfa5-hp-hp-fexA-optrA-ISVlu1-hp-impB-ISEnfa5	32	8	>32	2	>32	>32	1
S4	E. avium	Grand Canal	water	+	-	+	-	-	-	-	optrA, cfr, Δlnu(E), fexA, erm(B), tet(S), dfrG, aac(6')-aph(2''), aadD	EYDNDM	Tn558-top-hp-mobC-mob-hp-araC-optrA-hp-hp-hp-ISEnfa5-cfr-ISEnfa5-tnp-Δlnu(E)-copS-repE	64	4	1	2	>32	>32	≤0.5
S5	E. faecalis	Grand Canal	water	+	-	-	-	-	-	-				32	8	≤0.5	2	>32	>32	1
S9	L. petauri	Middle River	water	+	-	-	-	-	-	-	optrA, fexA, cat, erm(A), erm(B), tet(S), dfrG	D'D	IS1216E-met-top-hel-spoVG-nox-araC-optrA-ferredoxin-erm(A)	64	2	>32	≤1	>32	>32	1
S10	E. faecium	Qiantang River	water	+	-	-	-	-	-	-	optrA, fexA, erm(A), lnu(B), lsa(E), mef(A), msr(C), msr(D), tet(L), tet(M), dfrG, aac(6')-Ii, ant(6)-Ia	KLDP	IS1216E-Δmet-fexA-optrA-ferredoxin-erm(A)-IS1216E	32	16	2	>32	16	>32	≤0.5
S11	E. faecium	Qiantang River	water	+	-	-	-	-	-	-				32	32	2	>32	8	>32	≤0.5
S26	E. faecalis	West Lake	water	+	-	-	-	-	-	-	optrA, fexA, cat, erm(A), erm(B), lsa(A), tet(L), tet(M), str, ant(9)-Ia	W	Δmet-fexA-optrA	128	16	>32	4	>32	>32	1
S33	E. faecalis	East River	water	+	-	-	-	-	-	-				32	8	≤0.5	2	>32	>32	1
S34-1	E. faecium	East River	water	+	-	-	-	-	-	-				64	4	2	4	>32	>32	≤0.5
S34-2	E. faecium	East River	water	+	+	-	-	-	-	-	optrA, erm(A), ant(9)-Ia, poxtA, fexB, cat, erm(B), lnu(B), lsa(E), tet(L), tet(M), dfrG, aac(6')-aph(2''), aac(6')-Ii, ant(6)-Ia, aph(3')-III	DD	tnpA-tnpB-tnpC-ant(9)-Ia-erm(A)-met-top-hel-spoVG-nox-araC-optrA-ferredoxin-erm(A)-met; IS1216E-poxtA-IS1216E	64	4	4	>32	>32	>32	≤0.5
S35	E. faecalis	East River	water	+	-	-	-	-	-	-				128	8	1	2	>32	>32	1
S37	E. faecalis	East River	water	+	-	-	-	-	-	-				128	8	≤0.5	4	>32	>32	1
S38-1	E. faecalis	East River	water	+	-	-	-	-	-	-	optrA, fexA, erm(B), lnu(G), lsa(A), tet(L), tet(M)	RDK	erm(B)-repB-repA-IS1216E-hp-fexA-optrA-ISEnfa1	32	8	1	2	>32	>32	1
S38-2	E. hirae	East River	water	+	-	-	-	-	-	-	optrA, fexA, erm(A), tet(L), tet(M), aac(6')-Iid	EDM	Tn558-top-hel-spoVG-nox-araC-optrA-ferredoxin-erm(A)-met	64	2	≤0.5	2	4	>32	≤0.5
S39-1	E. faecalis	East River	water	+	-	-	-	-	-	-				128	8	>32	2	>32	>32	1
S39-2	E. faecium	East River	water	+	-	-	-	-	-	-	optrA, fexA, erm(A), lnu(B), lsa(E), msr(C), tet(M), aac(6')-Ii, ant(6)-Ia	KLDP	IS1216E-Δmet-fexA-optrA-ferredoxin-erm(A)-IS1216E	64	16	2	8	8	>32	≤0.5
S40-1	E. faecalis	East River	water	+	-	-	-	-	-	-				32	8	>32	2	>32	>32	1
S40-2	E. faecium	East River	water	+	+	-	-	-	-	-	optrA, fexA, poxtA, fexB, lnu(B), lsa(E), msr(C), tet(L), tet(M), aac(6')-Ii, ant(6)-Ia	EYDNDM	ΔIS3-ΔtnpB-tnpC-orf138-fexA-top-hp-mobC-mob-hp-araC-optrA; IS1216E-poxtA-IS1216E	32	8	2	4	0.5	>32	≤0.5
S41	E. faecium	East River	water	+	-	-	-	-	-	-				64	16	>32	>32	>32	>32	≤0.5
S43	E. faecium	Middle River	water	+	+	-	-	-	-	-	optrA, erm(A), ant(9)-Ia, dfrG, poxtA, fexB, cat, erm(B), lnu(B), lsa(E), tet(L), tet(M), aac(6')-aph(2''), aac(6')-Ii, ant(6)-Ia, aph(3')-III	DD	tnpA-tnpB-tnpC-ant(9)-Ia-erm(A)-met-top-hel-spoVG-nox-araC-optrA-ferredoxin-erm(A)-met; IS1216E-poxtA-IS1216E	64	4	4	>32	>32	>32	≤0.5
S45-1	E. faecium	Middle River	water	+	-	-	-	-	-	-	optrA, fexA, erm(A), erm(B), lnu(B), lsa(E), msr(C), tet(M), dfrG, aac(6')-Ii, aph(3')-III	KLDP	IS1216E-Δmet-fexA-optrA-ferredoxin-erm(A)-IS1216E	64	8	>32	>32	>32	16	≤0.5
S45-2	E. faecium	Middle River	water	+	+	-	-	-	-	-	optrA, erm(A), ant(9)-Ia, dfrG, poxtA, fexB, cat, erm(B), lnu(B), lsa(E), tet(L), tet(M), aac(6')-aph(2''), aac(6')-Ii, aph(3')-III	DD	tnpA-tnpB-tnpC-ant(9)-Ia-erm(A)-met-top-hel-spoVG-nox-araC-optrA-ferredoxin-erm(A)-met; IS1216E-poxtA-IS1216E;	128	4	4	>32	>32	>32	≤0.5
S47	E. faecalis	Middle River	water	+	-	-	-	-	-	-				32	8	1	2	>32	>32	1
S49	E. faecalis	Middle River	water	+	-	-	-	-	-	-	optrA, fexA, erm(B), lnu(G), lsa(A), tet(L), tet(M), dfrG, aph(3')-III	RDK	IS1216E-hp-fexA-optrA-ISEnfa1	64	8	1	2	>32	>32	2
Y2	E. avium	fish	intestinal contents	+	+	-	-	-	-	-	optrA, fexA, erm(A), poxtA, fexB, cat, erm(B), dfrG, aac(6')-aph(2''), ant(6)-Ia, aph(2'')-Ia, aph(3')-III	EDM	Tn558-top-hel-spoVG-nox-araC-optrA-ferredoxin-erm(A)-met; IS1216E-poxtA-IS1216E	64	2	32	8	>32	≤1	1
Y3	L. petauri	fish	intestinal contents	+	-	-	-	-	-	-	optrA, fexA, erm(B), tet(L), tet(O/W/32/O), tet(S), aac(6')-aph(2'')	W	IS1216E-rep-hp-hp-optrA-IS1216E	128	8	8	≤1	>32	>32	1
Y4	L. petauri	fish	intestinal contents	+	-	-	-	-	-	-	optrA, fexA, erm(B), tet(S), aac(6')-aph(2'')	W	IS1216E-rep-hp-hp-optrA-IS1216E	128	16	4	≤1	≤0.25	>32	1
Y5	E. faecalis	fish	intestinal contents	+	-	-	-	-	-	-	optrA, fexA, cat, erm(B), lsa(A), tet(L), tet(M)	RDK	ISEnfa1-hp-IS1216E-hp-fexA-optrA-ISEnfa1	64	8	≤0.5	2	>32	>32	1
Y7	L. lactis	fish	intestinal contents	+	-	-	-	-	-	-	optrA, erm(A), fexA, fexB, erm(B), lnu(C), aac(6')-aph(2'')	DP+EDM	IS1216E-optrA(DP)-ferredoxin-erm(A)-Δmet-IS1216E; IS-LL6-Δhel-spoVG-nox-araC-optrA(EDM)-ferredoxin-erm(A)	128	2	>32	≤1	>32	≤1	1
Y8-1	E. avium	fish	intestinal contents	+	-	-	-	-	-	-				128	1	>32	32	>32	>32	≤0.5
Y8-2	L. petauri	fish	intestinal contents	+	-	-	-	-	-	-	optrA, fexA, erm(B), tet(L), tet(O/W/32/O), tet(S), aac(6')-aph(2'')	W	IS1216E-rep-hp-hp-optrA-IS1216E	128	8	4	≤1	>32	>32	1
Y9	L. raffinolactis	fish	intestinal contents	+	+	-	-	-	-	-	optrA, poxtA, fexB, erm(B), lnu(D), tet(L), tet(M), tet(S), aac(6')-aph(2''), ant(6)-Ia, aph(3')-III	EYDD	integrase-Δnox-araC-optrA-IS1216E; IS1216E-poxtA-IS1216E	32	4	>32	≤1	>32	>32	≤0.5
Y10	L. lactis	fish	intestinal contents	+	-	-	-	-	-	-	optrA, fexA, lnu(C), tet(S)	EYDDI	fexA-orf138-ΔaraC-optrA-ISVlu1	128	16	>32	≤1	≤0.25	>32	1
Y13	L. lactis	fish	intestinal contents	+	-	-	-	-	-	-	optrA, erm(A), fexB, erm(B), lnu(C), aac(6')-aph(2''), ant(6)-Ia, aph(3')-III	EDM	IS-LL6-Δhel-spoVG-nox-araC-optrA-ferredoxin-erm(A)-met;	64	2	>32	≤1	>32	2	1
Y14	E. avium	fish	intestinal contents	+	-	-	-	-	-	-				64	2	>32	8	>32	>32	1
Y15	E. raffinosus	fish	intestinal contents	+	+	-	-	-	-	-	optrA, erm(A), poxtA, fexA, fexB, erm(B), tet(L), tet(M), dfrG, aac(6')-aph(2''), aph(2'')-Ia	EDDM	Tn558-top-hel-spoVG-nox-araC-optrA-ferredoxin-erm(A)-met; IS1216E-poxtA-IS1216E	64	4	>32	>32	>32	>32	≤0.5
Y18	V. fluvialis	fish	intestinal contents	+	-	-	-	-	-	-	optrA, fexA	EDD	Tn558-araC-optrA-ISVlu1	64	2	>32	≤1	>32	>32	4
Y19	L. lactis	fish	intestinal contents	+	-	-	-	-	-	-	optrA, fexA, fexB, erm(A), erm(B), lnu(C), tet(L), tet(S), aac(6')-aph(2''), ant(6)-Ia, aph(3')-III	DP	IS1216E-optrA-ferredoxin-erm(A)-Δmet-IS1216E	128	4	>32	16	>32	>32	1
Y20	L. petauri	fish	intestinal contents	+	-	-	-	-	-	-	optrA, fexA, erm(B), tet(L), tet(O/W/32/O), tet(S), aac(6')-aph(2'')	W	IS1216E-rep-hp-hp-optrA-IS1216E	128	8	16	≤1	>32	>32	1
Y21	E. raffinosus	fish	intestinal contents	+	-	-	-	-	-	-	optrA, fexA, Δerm(A), erm(B), tet(L), tet(S), dfrG, aph(3')-III	EDM	IS1542-Δhel-spoVG-nox-araC-optrA-ferredoxin-erm(A)	64	2	>32	≤1	4	>32	≤0.5
Y22-1	E. avium	fish	intestinal contents	+	-	-	-	-	-	-				128	1	>32	32	>32	>32	≤0.5
Y22-2	L. petauri	fish	intestinal contents	+	-	-	-	-	-	-	optrA, fexA, erm(B), tet(L), tet(O/W/32/O), tet(S), aac(6')-aph(2'')	W	IS1216E-rep-hp-hp-optrA-IS1216E	128	8	4	≤1	>32	>32	1
Y26	E. avium	fish	intestinal contents	+	-	-	-	-	-	-				64	2	>32	8	>32	>32	≤0.5
Y28	L. raffinolactis	fish	intestinal contents	+	+	-	-	-	-	-	optrA, poxtA, fexB, erm(B), tet(L), tet(M), tet(S), aac(6')-aph(2''), ant(6)-Ia, aph(3')-III	EYDD	IS1216E-hp-padR-integrase-Δnox-araC-optrA-IS1216E; IS1216E-poxtA-IS1216E	32	4	>32	≤1	>32	>32	1
Y31-1	E. avium	fish	intestinal contents	+	-	-	-	-	-	-	optrA, fexA, erm(B), tet(L), tet(S), tet(W), dfrG, aac(6')-aph(2''), ant(6)-Ia, aph(3')-III	EYDDI	ISVlu1-ΔaraC-optrA-ISVlu1	128	2	>32	32	>32	>32	≤0.5
Y31-2	L. petauri	fish	intestinal contents	+	-	-	-	-	-	-	optrA, fexA, erm(B), tet(S), aac(6')-aph(2'')	W	IS1216E-rep-hp-hp-optrA-IS1216E	64	4	4	≤1	>32	>32	1
Y34-1	E. avium	fish	intestinal contents	+	-	-	-	-	-	-				64	2	>32	8	>32	>32	≤0.5
Y34-2	E. dongliensis	fish	intestinal contents	+	-	-	-	-	-	-				32	8	4	>32	4	>32	1
Y35-1	E. avium	fish	intestinal contents	+	-	-	-	-	-	-				128	2	>32	>32	16	>32	≤0.5
Y35-2	L. petauri	fish	intestinal contents	+	-	-	-	-	-	-	optrA, fexA, erm(B), tet(O/W/32/O), tet(S), aac(6')-aph(2'')	W	IS1216E-rep-hp-hp-optrA-IS1216E	128	8	16	≤1	>32	>32	1
Y36	L. lactis	fish	intestinal contents	+	-	-	-	-	-	-	optrA, fexA, erm(B), tet(S), aac(6')-aph(2''), ant(6)-Ia, aph(3')-III	EYDDI	fexA-orf138-ΔaraC-optrA-ISVlu1	128	8	>32	4	>32	>32	1
Y37	L. lactis	fish	intestinal contents	+	-	-	-	-	-	-	optrA, fexA, erm(A), fexB, erm(B), lnu(C), tet(L), tet(S), aac(6')-aph(2''), ant(6)-Ia, aph(3')-III	EDM	radC-Tn558-ISLL6-top-hel-spoVG-nox-araC-optrA-ferredoxin-erm(A)-met	128	2	>32	8	>32	>32	1
Y38-1	L. lactis	fish	intestinal contents	+	-	-	-	-	-	-	optrA, erm(A), fexA, fexB, erm(B), tet(L), tet(S), aac(6')-aph(2''), ant(6)-Ia, aph(3')-III	DP	IS1216E-optrA-ferredoxin-erm(A)-Δmet-IS1216E	128	2	>32	2	>32	>32	1
Y38-2	L. lactis	fish	intestinal contents	+	-	-	-	-	-	-	optrA, erm(A), fexB, erm(B), lnu(C), aac(6')-aph(2'')	EDM	Δhel-spoVG-nox-araC-optrA-ferredoxin-erm(A)-met	64	2	>32	8	>32	≤1	1
Y39	L. lactis	fish	intestinal contents	+	-	-	-	-	-	-	optrA, erm(A), fexA, fexB, erm(B), lnu(C), aac(6')-aph(2'')	DP+EDM	IS1216E-optrA(DP)-ferredoxin-erm(A)-Δmet-IS1216E; IS-LL6-Δhel-spoVG-nox-araC-optrA(EDM)-ferredoxin-erm(A)	64	4	>32	≤1	>32	≤1	1
Y40	L. lactis	fish	intestinal contents	+	-	-	-	-	-	-	optrA, fexA, fexB, erm(B), lnu(C), tet(S), aph(3')-III	DD	IS1216E-repB-optrA-ΔISVlu1-hp-ISVlu1	128	4	>32	4	>32	>32	1
Y41	E. avium	fish	intestinal contents	+	-	-	-	-	-	-				64	4	>32	>32	4	>32	≤0.5
Y42	E. avium	fish	intestinal contents	+	-	-	-	-	-	-				64	2	>32	8	>32	>32	≤0.5
Y43	E. avium	fish	intestinal contents	+	-	-	-	-	-	-				64	2	>32	8	>32	>32	≤0.5
Y44-1	L. lactis	fish	intestinal contents	+	-	-	-	-	-	-	optrA, fexA, erm(B), tet(S)	EYDDI	erm(B)-fexA-orf138-ΔaraC-optrA-ISVlu1-repB	128	8	>32	2	>32	>32	1
Y44-2	L. lactis	fish	intestinal contents	+	-	-	-	-	-	-	optrA, erm(A), fexB, erm(B), lnu(C), tet(L), tet(S), aac(6')-aph(2''), ant(6)-Ia, aph(3')-III	DP	IS1216E-optrA-ferredoxin-erm(A)-Δmet-IS1216E	64	4	>32	4	>32	>32	1
Y45-1	L. lactis	fish	intestinal contents	+	-	-	-	-	-	-	optrA, erm(A), fexA, fexB, erm(B), tet(L), tet(S), aac(6')-aph(2''), ant(6)-Ia, aph(3')-III	DP	IS1216E-optrA-ferredoxin-erm(A)-Δmet-IS1216E	128	4	>32	8	>32	>32	1
Y45-2	L. lactis	fish	intestinal contents	+	-	-	-	-	-	-	optrA, fexA, erm(B), lnu(C), tet(S), aac(6')-aph(2''), ant(6)-Ia, aph(3')-III	DD	IS1216E-repB-optrA-ΔISVlu1-hp-ISVlu1	64	4	>32	16	>32	>32	1
Y46-1	L. lactis	fish	intestinal contents	+	-	-	-	-	-	-	optrA, erm(A), fexA, fexB, erm(B), lnu(C), tet(S), aac(6')-aph(2''), ant(6)-Ia, aph(3')-III	EDM	IS-LL6-top-hel-spoVG-nox-araC-optrA-ferredoxin-erm(A)-met	128	2	>32	4	>32	>32	1
Y46-2	L. lactis	fish	intestinal contents	+	-	-	-	-	-	-	optrA, fexA, erm(B), aph(3')-III, tet(S)	EYDDI	erm(B)-fexA-orf138-ΔaraC-optrA-ISVlu1-repB	128	4	>32	4	>32	>32	1
Y47-1	E. avium	fish	intestinal contents	+	+	-	-	-	-	-	optrA, fexA, erm(A), poxtA, fexB, erm(B), cat, tet(L), tet(M), dfrG, aac(6')-aph(2''), ant(6)-Ia, aph(3')-III	EDM	Tn558-top-hel-spoVG-nox-araC-optrA-ferredoxin-erm(A)-met; IS1216E-poxtA-IS1216E	128	4	>32	>32	>32	>32	≤0.5
Y47-2	L. lactis	fish	intestinal contents	+	-	-	-	-	-	-	optrA, erm(A), fexB, erm(B), lnu(C), tet(L), tet(S), aac(6')-aph(2''), ant(6)-Ia	DP	IS1216E-optrA-ferredoxin-erm(A)-Δmet-IS1216E	128	4	>32	4	>32	>32	1
Y48	E. dongliensis	fish	intestinal contents	+	-	-	-	-	+	-	optrA, cfr(D), fexA, cat, erm(B), tet(L), tet(M), tet(S), dfrG, aadD, ant(6)-Ia	EYDNDM	Tn558-top-hp-mobC-mob-hp-IS3-araC-optrA; ΔISSeq2-cfr(D)-guaA	64	2	1	>32	>32	>32	≤0.5
Y50	L. lactis	fish	intestinal contents	+	-	-	-	-	-	-	optrA, fexA, fexB, tet(L), tet(S), aac(6')-aph(2''), ant(6)-Ia, aph(3')-III	W	hp-optrA-IS1216E	64	8	>32	≤1	>32	>32	1
Y51-1	E. dongliensis	fish	intestinal contents	+	-	-	-	-	-	-				32	4	8	>32	4	>32	≤0.5
Y51-2	L. lactis	fish	intestinal contents	+	-	-	-	-	-	-	optrA, erm(A), fexB, erm(B), lnu(C), tet(L), tet(S), aac(6')-aph(2''), ant(6)-Ia, aph(3')-III	DP	IS1216E-optrA-ferredoxin-erm(A)-Δmet-IS1216E	128	4	>32	16	>32	>32	1
Y52	E. dongliensis	fish	intestinal contents	+	-	-	-	-	-	-				32	2	>32	>32	>32	>32	≤0.5
Y53-1	E. raffinosus	fish	intestinal contents	+	+	-	-	-	-	-	optrA, erm(A), poxtA, fexA, fexB, erm(B), tet(L), tet(M), dfrG, aac(6')-aph(2'')	EDDM	Tn558-top-hel-spoVG-nox-araC-optrA-ferredoxin-erm(A)-met; IS1216E-poxtA-IS1216E	64	2	>32	>32	>32	>32	≤0.5
Y53-2	L. petauri	fish	intestinal contents	+	-	-	-	-	-	-	optrA, fexA, erm(B), tet(L), tet(O/W/32/O), tet(S), aac(6')-aph(2'')	W	IS1216E-rep-hp-hp-optrA-IS1216E	>32	8	4	≤1	>32	>32	1
Y54	L. lactis	fish	intestinal contents	+	-	-	-	-	-	-	optrA, fexA, fexB, lnu(C)	DD	IS1216E-repB-optrA-ΔISVlu1-hp-ISVlu1	>32	8	>32	2	0.5	2	1
Y55	E. avium	fish	intestinal contents	+	+	-	-	-	-	-	optrA, fexA, erm(A), poxtA, fexB, cat, erm(B), tet(L), tet(M), dfrG, ant(6)-Ia, aph(2'')-If, aph(3')-III	EDM	Tn558-top-hel-spoVG-nox-araC-optrA-ferredoxin-erm(A)-met; IS1216E-poxtA-IS1216E	64	4	>32	>32	>32	>32	≤0.5
Y56	L. lactis	fish	intestinal contents	+	-	-	-	-	-	-	optrA, fexA, fexB, erm(B), lnu(C), tet(L), tet(S), aac(6')-aph(2''), ant(6)-Ia, aph(3')-III	DD	IS1216E-repB-optrA-ΔISVlu1-hp-ISVlu1	128	4	>32	4	>32	>32	1
Y57	E. avium	fish	intestinal contents	-	+	-	-	-	-	-	poxtA, fexB, erm(B), tet(M), dfrG, aac(6')-aph(2''), ant(6)-Ia	/	IS1216E-poxtA	32	2	>32	>32	>32	>32	≤0.5
Y59	E. pseudoavium	fish	intestinal contents	+	-	-	-	-	-	-	optrA, fexA, cat, tet(L), tet(M), dfrG, str	EYDNDM	Tn558-top-hp-mobC-mob-hp-araC-optrA	64	4	≤0.5	>32	2	>32	≤0.5
Y60-1	L. lactis	fish	intestinal contents	+	-	-	-	-	-	-	optrA, fexA, erm(B), lnu(C), tet(S), aph(3')-III	DD	IS1216E-repB-optrA-ΔISVlu1-hp-ISVlu1	128	4	2	4	>32	>32	1
Y60-2	L. petauri	fish	intestinal contents	+	-	-	-	-	-	-	optrA, fexA, erm(B), tet(L), tet(O/W/32/O), tet(S), aac(6')-aph(2'')	W	IS1216E-rep-hp-hp-optrA-IS1216E	128	8	8	≤1	2	>32	1
Y61	L. lactis	fish	intestinal contents	+	-	-	-	-	-	-	optrA, fexA, erm(B), tet(S), aph(3')-III	EYDDI	fexA-orf138-ΔaraC-optrA-ISVlu1-rep	128	4	>32	4	>32	>32	1
Y62	E. avium	fish	intestinal contents	+	-	-	-	-	-	-				64	2	>32	8	>32	>32	≤0.5
Y63	L. lactis	fish	intestinal contents	+	-	-	-	-	-	-	optrA, fexA, erm(B), lnu(C), tet(S), aph(3')-III	D	IS1216E-araC-optrA-IS1216E	128	4	8	≤1	>32	>32	1
Y64	L. lactis	fish	intestinal contents	+	-	-	-	-	-	-	optrA, fexA, fexB, erm(B), lnu(C), aac(6')-aph(2''), ant(6)-Ia	DD	IS1216E-repB-optrA-ΔISVlu1-hp-ISVlu1	128	4	>32	4	>32	2	1
Y65	L. lactis	fish	intestinal contents	+	-	-	-	-	-	-	optrA, fexA, fexB, erm(B), lnu(C), cat, tet(S), aac(6')-aph(2''), ant(6)-Ia, aph(3')-III	DD	IS1216E-repB-optrA-ΔISVlu1-hp-ISVlu1	128	4	>32	>32	>32	>32	1
Y66	E. avium	fish	intestinal contents	+	-	-	-	-	-	-				64	2	>32	32	>32	>32	≤0.5
Y67-1	E. dongliensis	fish	intestinal contents	+	-	-	-	-	-	-	optrA, fexA, dfrG	EYDNDM	Tn558-top-hp-IS3-mobC-mob-hp-IS110-araC-optrA	32	4	≤0.5	>32	8	>32	1
Y67-2	L. lactis	fish	intestinal contents	+	-	-	-	-	-	-	optrA, erm(A), fexB, erm(B), tet(L), tet(S), aac(6')-aph(2''), ant(6)-Ia, aph(3')-III	DP	IS1216E-optrA-ferredoxin-erm(A)-Δmet-IS1216E	64	4	>32	4	>32	>32	1
Y68-1	E. avium	fish	intestinal contents	+	-	-	-	-	-	-	optrA, fexA, erm(B), tet(L), tet(S), tet(W), dfrG, aac(6')-aph(2''), ant(6)-Ia, aph(3')-III	EYDDI	ISVlu1-ΔaraC-optrA-ISVlu1	64	2	>32	16	>32	>32	≤0.5
Y68-2	L. petauri	fish	intestinal contents	+	-	-	-	-	-	-	optrA, fexA, erm(B), tet(L), tet(O/W/32/O), tet(S), aac(6')-aph(2'')	W	IS1216E-rep-hp-hp-optrA-IS1216E	128	8	4	≤1	>32	>32	1
Y69-1	E. faecium	fish	intestinal contents	+	+	-	-	-	-	-	optrA, fexA, poxtA, erm(B), lnu(B), lsa(E), msr(C), tet(L), tet(M), dfrG, aac(6')-aph(2''), aac(6')-Ii, ant(6)-Ia, aph(3')-III	ED	Tn558-ΔIS3-araC-optrA-ISEfa5; IS1216E-poxtA-IS1216E	64	4	>32	>32	>32	>32	≤0.5
Y69-2	V. fluvialis	fish	intestinal contents	+	-	-	-	-	-	-	optrA, fexA, erm(B), dfrG, aac(6')-aph(2''), ant(6)-Ia, aph(3')-III	EYDNDM	Tn558-top-hp-mobC-mob-hp-araC-optrA	32	2	>32	8	>32	>32	4
Y70	L. petauri	fish	intestinal contents	+	-	-	-	-	-	-	optrA, fexA, erm(B), tet(L), tet(O/W/32/O), tet(S), aac(6')-aph(2'')	W	IS1216E-rep-hp-hp-optrA-IS1216E	128	8	4	≤1	>32	>32	1
Y71-1	E. raffinosus	fish	intestinal contents	+	+	-	-	-	-	-	optrA, erm(A), poxtA, fexA, fexB, erm(B), tet(L), tet(M), dfrG, aac(6')-aph(2'')	EDDM	Tn558-top-hel-spoVG-nox-araC-optrA-ferredoxin-erm(A)-met; IS1216E-poxtA-IS1216E	128	4	>32	>32	>32	>32	≤0.5
Y71-2	L. lactis	fish	intestinal contents	+	-	-	-	-	-	-	optrA, fexA, erm(B), tet(S), aph(3')-III	DD	IS1216E-repB-optrA-ΔISVlu1-hp-ISVlu1	128	4	>32	≤1	>32	>32	1
Y73	L. lactis	fish	intestinal contents	+	-	-	-	-	-	-	optrA, erm(A), fexA, fexB, erm(B), lnu(C), aac(6')-aph(2'')	DP+EDM	IS1216E-optrA(DP)-ferredoxin-erm(A)-Δmet-IS1216E; IS-LL6-Δhel-spoVG-nox-araC-optrA(EDM)-ferredoxin-erm(A)	128	4	>32	2	>32	≤1	1
Y74-1	E. raffinosus	fish	intestinal contents	+	+	-	-	-	-	-	optrA, erm(A), poxtA, fexA, fexB, erm(B), tet(L), tet(M), dfrG, aac(6')-aph(2'')	EDDM	Tn558-top-hel-spoVG-nox-araC-optrA-ferredoxin-erm(A)-met; IS1216E-poxtA-IS1216E	64	2	>32	>32	>32	>32	≤0.5
Y74-2	L. lactis	fish	intestinal contents	+	-	-	-	-	-	-	optrA, fexA, fexB, erm(A), erm(B), lnu(C), tet(L), tet(S), aac(6')-aph(2''), ant(6)-Ia, aph(3')-III	W+EDM	optrA(W6)-IS1216E; IS-LL6-Δhel-spoVG-nox-araC-optrA(EDM)-ferredoxin-erm(A)-met	128	4	>32	4	>32	>32	1
Y75	L. lactis	fish	intestinal contents	+	-	-	-	-	-	-	optrA, fexA, fexB, erm(A), erm(B), lnu(C), tet(S), aac(6')-aph(2''), ant(6)-Ia, aph(3')-III	EYDDI+EDM	IS1216E-optrA(EYDDI)-ISVlu1; araC-optrA(EDM)-ferredoxin-erm(A)	64	4	>32	≤1	>32	>32	1
Y76	L. lactis	fish	intestinal contents	+	-	-	-	-	-	-	optrA, erm(A), fexA, fexB, erm(B), tet(L), tet(S), aac(6')-aph(2''), ant(6)-Ia, aph(3')-III	DP	IS1216E-optrA-ferredoxin-erm(A)-Δmet-IS1216E	128	4	>32	8	>32	>32	1
Y77	L. lactis	fish	intestinal contents	+	-	-	-	-	-	-	optrA, fexA, fexB, erm(B), lnu(C), cat, tet(L), tet(S), aac(6')-aph(2''), ant(6)-Ia, aph(3')-III	DD	IS1216E-repB-optrA-ΔISVlu1-hp-ISVlu1	64	4	>32	>32	>32	>32	1
Y78	E. avium	fish	intestinal contents	+	-	-	-	-	-	-				64	2	>32	>32	8	>32	≤0.5
Y79-1	E. raffinosus	fish	intestinal contents	+	+	-	-	-	-	-	optrA, erm(A), poxtA, fexA, fexB, erm(B), tet(L), tet(M), dfrG, aac(6')-aph(2'')	EDDM	Tn558-top-hel-spoVG-nox-araC-optrA-ferredoxin-erm(A)-met; IS1216E-poxtA-IS1216E	64	2	>32	>32	>32	>32	≤0.5
Y79-2	L. lactis	fish	intestinal contents	+	-	-	-	-	-	-	optrA, fexA, fexB, cat, erm(B), lnu(C), tet(L), tet(S), aac(6')-aph(2''), ant(6)-Ia, aph(3')-III	EYDDI	fexA-orf138-ΔaraC-optrA-ISVlu1	64	4	>32	16	>32	>32	1
Y80	L. lactis	fish	intestinal contents	+	-	-	-	-	-	-	optrA, fexB, erm(A), lnu(C), tet(L), tet(S)	DP	IS1216E-optrA-ferredoxin-erm(A)-Δmet-IS1216E	64	4	>32	16	4	>32	1
K1	E. faecalis	chicken	cloacal swab	+	-	-	-	-	-	-				64	16	>32	2	>32	>32	1
K2	E. faecalis	chicken	cloacal swab	+	-	-	-	-	-	-				32	8	>32	4	>32	>32	1
K3-1	E. faecalis	chicken	cloacal swab	+	-	-	-	-	-	-				128	16	>32	2	>32	32	1
K3-2	E. faecalis	chicken	cloacal swab	+	-	-	-	-	-	-				128	8	≤0.5	8	>32	>32	2
K4	E. dongliensis	chicken	cloacal swab	+	-	-	-	-	+	-	optrA, cfr(D), fexA, erm(B), lnu(B), lsa(E), dfrG, aac(6')-aph(2''), ant(6)-Ia, aph(3')-III	EYDNDM	Tn558-top-hp-mobC-mob-hp-araC-optrA-hp-hp-hp-IS1216E; ΔISSeq2-cfr(D)-guaA	32	2	8	2	>32	>32	≤0.5
K5	E. faecalis	chicken	cloacal swab	+	-	-	-	-	-	-	optrA, fexA, erm(A), ant(9)-Ia, erm(B), lnu(B), lsa(A), tet(L), tet(M), dfrG, ant(6)-Ia, aph(3')-III	V	had-radC-tnpA-tnpB-tnpC-ant(9)-Ia-erm(A)-met-fexA-optrA	32	4	≤0.5	16	>32	>32	1
K6	E. faecalis	chicken	cloacal swab	+	-	-	-	-	-	-				64	8	≤0.5	8	>32	>32	1
K7	E. faecalis	chicken	cloacal swab	+	-	-	-	-	-	-				64	8	>32	2	>32	>32	1
K8	E. faecalis	chicken	cloacal swab	+	-	-	-	-	-	-				64	16	>32	2	>32	>32	1
K9	E. faecalis	chicken	cloacal swab	+	-	-	-	-	-	-				64	8	>32	2	>32	>32	1
K10-1	E. faecalis	chicken	cloacal swab	+	-	-	-	-	-	-	optrA, fexA, erm(A), ant(9)-Ia, cat, erm(B), lsa(A), tet(L), tet(M), dfrG, aac(6')-aph(2''), aph(3')-III	W	had-radC-tnpA-tnpB-tnpC-ant(9)-Ia-erm(A)-met-fexA-optrA	128	8	≤0.5	4	>32	>32	2
K10-2	E. casseliflavus	chicken	cloacal swab	+	-	-	-	-	-	-				64	4	32	≤1	>32	>32	-
K11	E. faecalis	chicken	cloacal swab	+	-	-	-	-	-	-				64	16	>32	4	>32	>32	1
K12	E. faecalis	chicken	cloacal swab	+	-	-	-	-	-	-				64	16	>32	4	>32	>32	1
K13	E. faecalis	chicken	cloacal swab	+	-	-	-	-	-	-				64	8	>32	4	>32	>32	1
K14	E. faecalis	chicken	cloacal swab	+	-	-	-	-	-	-				64	16	>32	2	>32	>32	1
K15	E. faecalis	chicken	cloacal swab	+	-	-	-	-	-	-				64	8	>32	2	>32	>32	1
K21	E. faecalis	chicken	cloacal swab	+	-	-	-	-	-	-				64	16	2	4	>32	>32	1
K22	E. faecalis	chicken	cloacal swab	+	-	-	-	-	-	-				64	16	2	2	>32	>32	1
K24	E. faecalis	chicken	cloacal swab	+	-	-	-	-	-	-				64	8	2	2	>32	>32	1
K28	E. faecalis	chicken	cloacal swab	+	-	-	-	-	-	-				64	4	>32	2	>32	>32	1
K30	E. faecalis	chicken	cloacal swab	+	-	-	-	-	-	-				32	16	1	2	>32	>32	1
K31	E. faecalis	chicken	cloacal swab	+	-	-	-	-	-	-	optrA, fexA, cat, erm(A), erm(B), lsa(A), tet(L), tet(M), aac(6')-aph(2''), ant(6)-Ia, ant(9)-Ia	W	fexA-optrA-met-endonuclease-DNA polymerase-hp-IS1216E	128	8	1	4	>32	>32	2
K32	E. faecalis	chicken	cloacal swab	+	-	-	-	-	-	-				32	8	>32	4	>32	>32	1
K33	E. faecalis	chicken	cloacal swab	+	-	-	-	-	-	-				32	8	>32	2	>32	>32	1
K34	E. faecalis	chicken	cloacal swab	+	-	-	-	-	-	-	optrA, fexA, erm(B), lsa(A), lsa(E), tet(L), tet(M), dfrG, aac(6')-aph(2''), ant(6)-Ia, aph(3')-III	EDD	IS1216E-ΔtnpB-tnpC-orf138-fexA-araC-optrA-MET-hp-IS1216E	32	4	>32	2	>32	>32	1
K35	E. faecalis	chicken	cloacal swab	+	-	-	-	-	-	-				32	8	>32	2	>32	>32	1
K43	E. faecalis	chicken	cloacal swab	+	-	-	-	-	-	-				64	8	>32	4	>32	>32	1
K48	E. gallinarum	chicken	cloacal swab	+	-	-	-	-	-	-				64	4	8	32	>32	>32	-
K51-1	E. faecalis	chicken	cloacal swab	+	-	-	-	-	-	-				128	8	1	4	>32	>32	1
K51-2	E. gallinarum	chicken	cloacal swab	+	-	-	-	-	-	-				32	4	>32	32	>32	>32	-
K52	E. faecalis	chicken	cloacal swab	+	-	-	-	-	-	-				128	8	≤0.5	4	>32	>32	1
K53	E. faecalis	chicken	cloacal swab	+	-	-	-	-	-	-				128	8	≤0.5	4	>32	>32	1
K56	E. faecalis	chicken	cloacal swab	+	-	-	-	-	-	-				128	8	≤0.5	8	>32	>32	1
K59	E. faecalis	chicken	cloacal swab	+	-	-	-	-	-	-				128	8	≤0.5	4	>32	>32	1
K60-1	E. faecalis	chicken	cloacal swab	+	-	-	-	-	-	-				128	8	1	4	>32	>32	2
K60-2	E. gallinarum	chicken	cloacal swab	+	-	-	-	-	-	-	optrA, fexA, erm(A), tet(L), tet(M), aac(6')-aph(2''), ant(6)-Ia, aph(3')-III, VanC1XY	EDM	had-radC-Tn558-spoVG-nox-araC-optrA-IS1476-ferredoxin-erm(A)-met	64	4	8	16	>32	>32	-
K61	E. faecalis	chicken	cloacal swab	+	-	-	-	-	-	-				128	8	>32	2	>32	>32	2
K62	E. faecium	chicken	cloacal swab	+	-	-	-	-	-	-	optrA, fexA, erm(A), cat, erm(B), lnu(B), lsa(E), msr(C), tet(L), tet(M), dfrE, aac(6')-aph(2''), aac(6')-Ii, ant(6)-Ia, aph(3')-III	EDM	Tn558-top-IS1251-araC-optrA-ferredoxin-erm(A)-met	64	8	32	>32	>32	>32	1
K63	E. faecium	chicken	cloacal swab	+	-	-	-	-	-	-				64	16	16	>32	>32	>32	1
K65	E. casseliflavus	chicken	cloacal swab	+	-	-	-	-	-	-	optrA, fexA, Δerm(A), tet(M), dfrG, aadD, VanC2XY	KLDP	IS1216E-Δmet-IS110-fexA-optrA-ferredoxin	64	16	4	2	8	>32	-
K66-1	E. faecalis	chicken	cloacal swab	+	-	-	-	-	-	-				64	8	>32	2	>32	≤1	2
K66-2	V. fluvialis	chicken	cloacal swab	+	-	-	-	-	+	-	optrA, cfr(D), erm(A), erm(B), erm(C), fosB3, ant(6)-Ia, ant(9)-Ia, aph(3')-III	EYDD	tnpA-tnpB-tnpC-ant(9)-Ia-erm(A)-met-optrA; IS1216E-ΔISSeq2-cfr(D)-guaA-IS1216E	128	32	>32	8	>32	>32	4
K69-1	E. faecalis	chicken	cloacal swab	+	-	-	-	-	-	-				128	8	>32	4	>32	>32	2
K69-2	E. gallinarum	chicken	cloacal swab	+	-	-	-	-	+	-	optrA, erm(A), cfr(D), fexA, tet(L), tet(M), tet(S), aac(6')-aph(2''), ant(6)-Ia, aph(3')-III, VanC1XY	EDM	IS1216E-Δnox-araC-optrA-ferredoxin-Δerm(A)-met; ΔISSeq2-cfr(D)-guaA	32	4	4	16	>32	>32	-
K70	E. faecalis	chicken	cloacal swab	+	-	-	-	-	-	-				128	8	>32	2	>32	>32	1
K71-1	E. faecalis	chicken	cloacal swab	+	-	-	-	-	-	-				128	8	>32	4	>32	>32	1
K71-2	E. avium	chicken	cloacal swab	+	-	+	-	-	-	-	optrA, fexA, erm(A), ant(9)-Ia, cfr, erm(B), tet(L), tet(M), aadD, ant(6)-Ia	EDM	tnpA-tnpB-tnpC-ant(9)-Ia-erm(A)-met-IS3-fexA-orf138-tnpC-ΔtnpB-ΔaraC-optrA-ferredoxin-Δerm(A)-met; IS256-cfr-IS256	64	4	1	2	>32	>32	≤0.5
K72-1	E. faecalis	chicken	cloacal swab	+	-	-	-	-	-	-				64	8	>32	2	>32	≤1	1
K72-2	E. casseliflavus	chicken	cloacal swab	+	-	-	-	-	+	-	optrA, fexA, erm(A), cfr(D), cat, tet(S), aac(6')-aph(2''), aadD, ant(6)-Ia, aph(3')-III, VanC2XY	KLDP	IS1216E-Δmet-fexA-optrA-ferredoxin-erm(A)-IS1216E; ΔISSeq2-cfr(D)-guaA	128	16	>32	32	>32	>32	-
K72-3	E. casseliflavus	chicken	cloacal swab	+	-	-	-	-	-	-				32	8	>32	2	>32	>32	-
K74	E. faecalis	chicken	cloacal swab	+	-	-	-	-	-	-				128	8	>32	4	>32	>32	1
K75	E. faecalis	chicken	cloacal swab	+	-	-	-	-	-	-				128	8	>32	4	>32	>32	1
K76	E. durans	chicken	cloacal swab	-	+	-	-	-	-	-	poxtA, fexB, lnu(B), lsa(E), tet(L), tet(M), dfrG, aac(6')-aph(2''), aac(6')-Iih, ant(6)-Ia, aph(3')-III	/	IS1216E-poxtA-IS1216E	32	4	≤0.5	>32	>32	>32	≤0.5
K77	E. hirae	chicken	cloacal swab	+	-	-	-	-	-	-				64	8	≤0.5	16	>32	>32	≤0.5
K81	E. faecalis	chicken	cloacal swab	+	-	-	-	-	-	-				32	8	≤0.5	2	>32	>32	1
K84	E. hirae	chicken	cloacal swab	+	-	-	-	-	-	-				64	8	≤0.5	16	>32	>32	≤0.5
K85	E. faecalis	chicken	cloacal swab	+	-	-	-	-	-	-				32	8	≤0.5	2	>32	>32	1
K86	E. faecalis	chicken	cloacal swab	+	-	-	-	-	-	-				32	8	≤0.5	2	>32	>32	2
K88	E. faecalis	chicken	cloacal swab	+	-	-	-	-	-	-				64	8	1	2	>32	>32	2
K89	E. faecalis	chicken	cloacal swab	+	-	-	-	-	-	-				32	8	≤0.5	2	>32	>32	1
K90	E. faecalis	chicken	cloacal swab	+	-	-	-	-	-	-				32	8	≤0.5	2	>32	>32	1
K91	E. hirae	chicken	cloacal swab	+	-	-	-	-	-	-	optrA, fexA, erm(A), erm(B), lnu(B), lsa(E), tet(M), aac(6')-Iid, ant(6)-Ia	EDP	IS1216E-Δmet-fexA-optrA-ferredoxin-erm(A)-IS1216E	32	8	≤0.5	16	>32	>32	≤0.5
K92-1	E. hirae	chicken	cloacal swab	+	-	-	-	-	-	-				32	8	≤0.5	>32	>32	>32	≤0.5
K92-2	E. avium	chicken	cloacal swab	+	-	-	-	-	-	-	optrA, fexA, Δerm(A), erm(B), tet(S), aadD	EDM	traE-Δhel-spoVG-nox-araC-optrA-ferredoxin-Δerm(A)-met	64	4	≤0.5	2	>32	>32	≤0.5
K94	E. hirae	chicken	cloacal swab	+	-	-	-	-	-	-				32	8	≤0.5	16	>32	>32	≤0.5
K95	E. lactis	chicken	cloacal swab	+	+	-	-	-	-	-	optrA, erm(A), lnu(B), lsa(E), ant(6)-Ia, poxtA, fexB, msr(C), tet(L), tet(M), aac(6')-Ii	DD	IS1542-radC-tnpA-tnpB-ΔaraC-optrA-ferredoxin-erm(A)-met; IS1216E-poxtA-IS1216E	32	4	≤0.5	16	>32	>32	≤0.5
K96	E. gallinarum	chicken	cloacal swab	+	-	-	-	-	-	-				64	4	1	2	>32	>32	-
K97	E. faecalis	chicken	cloacal swab	+	-	-	-	-	-	-				128	16	1	2	>32	>32	1
K98-1	E. faecalis	chicken	cloacal swab	+	-	-	-	-	-	-				32	8	≤0.5	2	>32	>32	1
K98-2	E. hirae	chicken	cloacal swab	+	-	-	-	-	-	-				32	8	≤0.5	>32	>32	>32	≤0.5
K99-1	E. faecalis	chicken	cloacal swab	+	-	-	-	-	-	-				128	8	2	4	>32	>32	2
K99-2	E. hirae	chicken	cloacal swab	+	-	-	-	-	-	-				32	8	≤0.5	>32	>32	>32	≤0.5
K100	E. faecalis	chicken	cloacal swab	+	-	-	-	-	-	-	optrA, fexA, cat, erm(B), lsa(A), tet(L), tet(M), aac(6')-aph(2''), ant(6)-Ia, aph(3')-III	KDP	IS1216E-hp-fexA-optrA-Δferredoxin-IS1216E	128	8	2	4	>32	>32	1
D1	E. faecalis	duck	faeces	+	-	-	-	-	-	-				64	8	>32	4	>32	>32	1
D3	E. faecalis	duck	faeces	+	-	-	-	-	-	-				32	8	>32	2	>32	>32	1
D4-1	E. faecalis	duck	faeces	+	-	-	-	-	-	-				32	8	>32	4	>32	>32	1
D4-2	E. avium	duck	faeces	+	-	-	-	-	-	-	optrA, fexA, erm(A), tet(M), ant(9)-Ia	EDP	IS1216E-Δmet-fexA-optrA	32	8	≤0.5	>32	>32	32	≤0.5
D5-1	E. faecalis	duck	faeces	+	-	-	-	-	-	-				64	16	1	2	>32	32	2
D5-2	E. hulanensis	duck	faeces	-	+	-	-	-	+	-	poxtA, cfr(D), fexA, tet(M)	/	IS1216E-poxtA-cfr(D)-repE-recombinase-top-parA	32	4	≤0.5	2	≤0.25	>32	≤0.5
D6-1	E. faecalis	duck	faeces	+	-	-	-	-	-	-				32	16	≤0.5	4	>32	32	1
D6-2	E. faecium	duck	faeces	+	-	-	-	-	-	-				64	16	2	8	4	>32	≤0.5
D6-3	E. dongliensis	duck	faeces	+	-	+	-	-	-	-	optrA, fexA, cfr, tet(S), tet(L), aadD, ant(6)-Ia	KD	ISEnfa5-hp-fexA-optrA-hp-impB-ISEnfa5; ISEnfa5-tnp-cfr-ISEnfa5-tnp	32	8	2	>32	4	>32	≤0.5
D6-4	E. hulanensis	duck	faeces	-	+	-	-	-	+	-	poxtA, cfr(D), fexA, tet(M)	/	IS1216E-poxtA-cfr(D)-repE-recombinase-top-parA	32	4	≤0.5	2	≤0.25	>32	1
D7	E. faecalis	duck	faeces	+	-	-	-	-	-	-				32	8	>32	4	>32	>32	1
D10	E. faecalis	duck	faeces	+	-	-	-	-	-	-				32	8	>32	4	>32	>32	2
D11	E. faecalis	duck	faeces	+	-	-	-	-	-	-				32	8	>32	4	>32	>32	1
D13	E. faecalis	duck	faeces	+	-	-	-	-	-	-				32	8	>32	4	>32	>32	1
D16-1	E. faecalis	duck	faeces	+	-	-	-	-	-	-	optrA, fexA, cat, erm(B), lsa(A), tet(L), tet(M), dfrG, aph(3')-III	RDK	IS1216E-hp-fexA-optrA-ISEnfa1	64	8	2	4	8	>32	2
D16-2	E. faecium	duck	faeces	+	-	-	-	-	-	-				64	16	2	8	8	>32	≤0.5
D16-3	V. lutrae	duck	faeces	+	-	-	-	-	-	-	optrA, fexA, erm(A), erm(B), tet(M), aph(3')-III	KLDP	IS1216E-repE-resolvase-top-parA-hp-erm(B)-fexA-optrA-ferredoxin-erm(A)-IS1216E	32	4	>32	≤1	>32	>32	≤0.5
D19-1	E. faecalis	duck	faeces	+	-	-	-	-	-	-				32	8	>32	2	>32	>32	1
D19-2	E. hulanensis	duck	faeces	-	+	-	-	-	+	-	poxtA, cfr(D), fexA, tet(M)	/	IS1216E-poxtA-cfr(D)-repE-recombinase-top-parA	32	4	≤0.5	2	≤0.25	>32	≤0.5
D20	E. faecalis	duck	faeces	+	-	-	-	-	-	-				64	8	>32	2	>32	>32	1
D23	E. faecalis	duck	faeces	+	-	-	-	-	-	-				64	8	>32	4	>32	>32	1
D25-1	E. faecalis	duck	faeces	+	-	-	-	-	-	-				64	8	≤0.5	4	>32	>32	1
D25-2	E. faecium	duck	faeces	+	-	-	-	-	-	-				64	16	2	16	1	>32	≤0.5
D29	E. faecalis	duck	faeces	+	-	-	-	-	-	-				32	8	>32	4	>32	>32	1
D31	E. faecium	duck	faeces	+	-	-	-	-	-	-				64	16	1	>32	1	>32	≤0.5
D32-1	E. faecalis	duck	faeces	+	-	-	-	-	-	-				32	8	>32	4	>32	>32	1
D32-2	E. faecium	duck	faeces	+	-	-	-	-	-	-				64	16	≤0.5	8	>32	>32	≤0.5
D35	E. faecalis	duck	faeces	+	-	-	-	-	-	-				32	8	>32	2	>32	>32	1
D36-1	E. faecalis	duck	faeces	+	-	-	-	-	-	-				32	8	>32	2	>32	>32	1
D36-2	E. hulanensis	duck	faeces	-	+	-	-	-	+	-	poxtA, cfr(D), fexA, tet(M)	/	IS1216E-poxtA-cfr(D)-repE-recombinase-top-parA	32	4	≤0.5	≤1	≤0.25	>32	≤0.5
D37	E. faecalis	duck	faeces	+	-	-	-	-	-	-				32	8	>32	2	>32	>32	1
D38	E. faecalis	duck	faeces	+	-	-	-	-	-	-				32	8	>32	2	>32	>32	1
D39	E. faecalis	duck	faeces	+	-	-	-	-	-	-				32	8	>32	2	>32	>32	2
D40	E. faecalis	duck	faeces	+	-	-	-	-	-	-				32	8	>32	2	>32	>32	1
D42	E. faecalis	duck	faeces	+	-	-	-	-	-	-				32	8	>32	2	>32	>32	1
D43-1	E. faecalis	duck	faeces	+	-	-	-	-	-	-	optrA, fexA, erm(A), cat, erm(B), lsa(A), tet(L), tet(M), dfrG	RDK	IS1216E-hp-fexA-optrA-ferredoxin-erm(A)-IS1216E	128	8	≤0.5	2	>32	>32	1
D43-2	E. gallinarum	duck	faeces	+	-	-	-	-	+	-	optrA, fexA, erm(A), cfr(D), tet(O), VanC1XY	KLDP	IS1216E-Δmet-fexA-optrA-ferredoxin-erm(A)-IS1216E; IS1216E-ΔISSeq2-cfr(D)-IS1216E	64	8	≤0.5	2	4	>32	-
D43-3	E. dongliensis	duck	faeces	+	-	-	-	-	+	-	optrA, erm(A), ant(9)-Ia, cfr(D), fexA, erm(B), tet(M), dfrG	EDD	had-radC-tnpA-tnpB-tnpC-ant(9)-Ia-erm(A)-met-araC-optrA; ΔISSeq2-cfr(D)-guaA	64	2	2	≤1	>32	32	≤0.5
D46	E. faecalis	duck	faeces	+	-	-	-	-	-	-				32	8	>32	2	>32	>32	1
D49	E. faecalis	duck	faeces	+	-	-	-	-	-	-				32	8	>32	2	>32	>32	1
D51	E. faecalis	duck	faeces	+	-	-	-	-	-	-				32	8	>32	2	>32	>32	1
D52-1	E. faecalis	duck	faeces	+	-	-	-	-	-	-				64	8	1	2	>32	>32	1
D52-2	E. faecium	duck	faeces	+	-	-	-	-	-	-				32	16	1	16	≤0.25	>32	≤0.5
D54	E. faecalis	duck	faeces	+	-	-	-	-	-	-				32	8	>32	4	>32	>32	1
D57	E. dongliensis	duck	faeces	-	+	-	-	-	+	-	poxtA, fexB, cfr(D), erm(B), tet(L), tet(M)	/	IS1216E-repB-fexB-poxtA-IS1216E; ΔISSeq2-cfr(D)-guaA	16	1	1	>32	>32	32	1
D59	E. faecalis	duck	faeces	+	-	-	-	-	-	-				64	8	1	2	>32	>32	2
D60-1	E. faecalis	duck	faeces	+	-	-	-	-	-	-				32	8	>32	2	>32	>32	1
D60-2	E. faecium	duck	faeces	+	-	-	-	-	-	-				64	8	1	32	4	>32	≤0.5
D60-3	E. avium	duck	faeces	+	-	-	-	-	+	-	optrA, fexA, erm(A), cfr(D), erm(B), tet(M)	EDM	had-radC-Tn558-top-hel-spoVG-nox-araC-optrA-ferredoxin-Δerm(A)-met; ΔISSeq2-cfr(D)-guaA	32	4	≤0.5	>32	>32	>32	≤0.5
D62-1	E. faecalis	duck	faeces	+	-	-	-	-	-	-				32	8	>32	2	>32	>32	1
D62-2	E. faecium	duck	faeces	+	-	-	-	-	-	-	optrA, fexA, erm(A), lnu(C), tet(L), tet(M), aac(6')-Ii	KLDP	fexA-optrA-ferredoxin-erm(A)-ISEnfa1	32	16	1	8	≤0.25	>32	≤0.5
D63-1	E. faecium	duck	faeces	+	-	-	-	-	-	-				64	16	2	>32	8	>32	≤0.5
D63-2	E. faecium	duck	faeces	+	-	-	-	-	-	-				32	8	4	16	>32	>32	≤0.5
D63-3	E. pseudoavium	duck	faeces	+	-	-	-	-	-	-	optrA, fexA, lnu(A)	EYDNDM	Tn558-top-hp-mobC-mob-hp-araC-optrA	32	4	≤0.5	≤1	4	≤1	≤0.5
D64	E. faecalis	duck	faeces	+	-	-	-	-	-	-	optrA, fexA, erm(A), erm(B), lnu(B), lsa(A), lsa(E), tet(M), dfrG, aac(6')-aph(2''), ant(6)-Ia, aph(3')-III	DP	IS1216E-ISVlu1-hp-impB-hp-hp-fexA-optrA-ferredoxin-erm(A)-Δmet-IS1216E	32	8	>32	2	>32	>32	1
D65-1	E. faecalis	duck	faeces	+	-	-	-	-	-	-				32	8	1	2	>32	>32	1
D65-2	E. faecium	duck	faeces	+	-	-	-	-	-	-				32	16	4	16	≤0.25	>32	≤0.5
D69-1	E. faecalis	duck	faeces	+	-	-	-	-	-	-				32	8	>32	2	>32	>32	1
D69-2	V. lutrae	duck	faeces	+	-	-	-	-	-	-	optrA, fexA, lnu(B), lsa(E), tet(L), tet(M), dfrG, aac(6')-aph(2''), ant(6)-Ia	KLDP	ISVlu1-ATPase-hp-impB-hp-hp-fexA-optrA-ISVlu1	32	4	>32	4	≤0.25	>32	≤0.5
D70-1	E. faecalis	duck	faeces	+	-	-	-	-	-	-				64	8	≤0.5	2	>32	>32	1
D70-2	E. faecium	duck	faeces	+	-	-	-	-	-	-				32	4	4	8	≤0.25	>32	≤0.5
D71	E. faecalis	duck	faeces	+	-	-	-	-	-	-	optrA, fexA, erm(A), erm(B), lnu(B), lsa(A), lsa(E), tet(M), dfrG, aac(6')-aph(2''), ant(6)-Ia, aph(3')-III	DP	IS1216E-ISVlu1-hp-impB-hp-hp-fexA-optrA-ferredoxin-erm(A)-Δmet-IS1216E	32	8	>32	2	>32	>32	1
D75	E. faecalis	duck	faeces	+	-	-	-	-	-	-				32	8	>32	2	>32	>32	1
D79-1	E. faecalis	duck	faeces	+	-	-	-	-	-	-				64	8	>32	2	>32	>32	1
D79-2	E. faecalis	duck	faeces	+	-	-	-	-	-	-				64	4	>32	2	8	>32	1
D80-1	E. faecalis	duck	faeces	+	-	-	-	-	-	-				32	8	>32	4	>32	>32	1
D80-2	V. lutrae	duck	faeces	+	-	-	-	-	-	-	optrA, fexA, erm(A), lnu(G), tet(M), ant(6)-Ia	KLDP	IS1216E-Δmet-fexA-optrA-ferredoxin-erm(A)-IS1216E	32	4	1	≤1	2	>32	≤0.5
D81-1	E. faecium	duck	faeces	+	-	-	-	-	-	-	optrA, fexA, erm(A), erm(B), msr(C), tet(L), tet(M), dfrG, aac(6')-Ii, ant(6)-Ia	EDP	IS1216E-fexA-optrA-ferredoxin-erm(A)-IS1216E	64	8	2	>32	>32	>32	≤0.5
D81-2	A. urinaeequi	duck	faeces	+	-	-	-	-	-	-	optrA, erm(A), cat, mef(A), msr(D), fosB3, tet(M), dfrG, aac(6')-aph(2''), ant(6)-Ia	LDSK	IS1542-radC-tnpA-tnpB-ΔaraC-optrA-ferredoxin-erm(A)-met	128	2	>32	1	>32	>32	≤0.5
D82-1	E. faecalis	duck	faeces	+	-	-	-	-	-	-				32	8	≤0.5	4	>32	>32	1
D82-2	E. faecium	duck	faeces	+	-	-	-	-	-	-				32	16	1	4	≤0.25	>32	≤0.5
D83	E. faecalis	duck	faeces	+	-	-	-	-	-	-				64	8	1	2	>32	>32	1
D84-1	E. faecalis	duck	faeces	+	-	-	-	-	-	-				64	8	1	4	8	>32	2
D84-2	S. parauberis	duck	faeces	+	-	-	-	-	+	-	optrA, cfr(D), fexA, erm(B), tet(S), aac(6')-aph(2''), ant(6)-Ia	W	IS1216E-ΔISSeq2-cfr(D)-optrA-IS1216E	32	4	>32	2	>32	16	≤0.5
D85-1	E. faecalis	duck	faeces	+	-	-	-	-	-	-	optrA, fexA, cat, erm(B), lsa(A), tet(L), tet(M), dfrG, aph(3')-III	RDK	IS1216E-hp-fexA-optrA-ISEnfa1	64	8	2	4	>32	>32	4
D85-2	E. faecium	duck	faeces	+	-	-	-	-	-	-				32	16	1	>32	≤0.25	>32	1
D86-1	E. faecalis	duck	faeces	+	-	-	-	-	-	-				64	8	>32	2	>32	>32	1
D86-2	E. hulanensis	duck	faeces	-	+	-	-	-	+	-	poxtA, cfr(D), fexA, tet(M)	/	IS1216E-poxtA-cfr(D)-repE-recombinase-top-parA	32	4	≤0.5	2	≤0.25	>32	≤0.5
D87-1	E. faecalis	duck	faeces	+	-	-	-	-	-	-				64	8	>32	2	>32	>32	1
D87-2	E. avium	duck	faeces	+	-	+	-	-	-	-	optrA, cfr, fexA, erm(B), Δlnu(E), tet(M)	EYDNDM	mob-hp-araC-optrA-hp-hp; ISEnfa5-tnp-cfr-ISEnfa5-tnp	64	2	≤0.5	2	4	32	≤0.5
D88-1	E. faecalis	duck	faeces	+	-	-	-	-	-	-				64	8	>32	2	>32	>32	1
D88-2	E. avium	duck	faeces	+	-	-	-	-	+	-	optrA, fexA, erm(A), cfr(D), erm(B), tet(M)	EDM	had-radC-Tn558-top-hel-spoVG-nox-araC-optrA-ferredoxin-Δerm(A)-met; ΔISSeq2-cfr(D)-guaA	32	4	≤0.5	>32	>32	>32	≤0.5
D89	E. faecalis	duck	faeces	+	-	-	-	-	-	-				64	4	>32	2	>32	>32	1
D90	V. lutrae	duck	faeces	+	-	-	-	-	-	-	optrA, fexA, lnu(G), dfrG, aac(6')-aph(2''), ant(6)-Ia	KLDKP	ISVlu1-ATPase-hp-impB-hp-hp-fexA-optrA-ISVlu1	32	8	>32	≤1	≤0.25	>32	≤0.5
D91-1	E. faecalis	duck	faeces	+	-	-	-	-	-	-				64	8	>32	2	>32	>32	1
D91-2	E. avium	duck	faeces	+	-	-	-	-	+	-	optrA, fexA, erm(A), cfr(D), erm(B), tet(M)	EDM	had-radC-Tn558-top-hel-spoVG-nox-araC-optrA-ferredoxin-Δerm(A)-met; ΔISSeq2-cfr(D)-guaA	32	4	≤0.5	>32	>32	>32	≤0.5
D92	E. dongliensis	duck	faeces	+	-	-	-	-	-	-	optrA, fexA, tet(S), aac(6')-aph(2''), ant(6)-Ia, aph(2'')-Ia	EYDNDM	had-radC-Tn558-top-hp-mobC-mob-hp-araC-optrA	16	4	2	≤1	4	>32	≤0.5
D93-1	E. faecalis	duck	faeces	+	-	-	-	-	-	-				64	8	>32	2	>32	>32	1
D93-2	E. gallinarum	duck	faeces	+	-	-	-	-	-	-				64	8	>32	2	>32	>32	-
D94	E. faecalis	duck	faeces	+	-	-	-	-	-	-				64	8	>32	4	>32	>32	1
D95-1	E. faecalis	duck	faeces	+	-	-	-	-	-	-	optrA, fexA, erm(A), erm(B), lnu(B), lsa(A), lsa(E), tet(M), dfrG, aac(6')-aph(2''), ant(6)-Ia, aph(3')-III	DP	IS1216E-ISVlu1-hp-impB-hp-hp-fexA-optrA-ferredoxin-erm(A)-Δmet-IS1216E	32	8	>32	4	>32	>32	1
D95-2	E. gallinarum	duck	faeces	+	-	-	-	-	-	-	optrA, fexA, erm(A), cat, tet(L), tet(M), ant(6)-Ia, VanC1XY	KLDP	IS1216E-Δmet-fexA-optrA-ferredoxin-erm(A)-IS1216E	64	16	>32	2	4	>32	-
D95-3	E. avium	duck	faeces	+	-	-	-	-	+	-	optrA, fexA, Δerm(A), cfr(D), erm(B), tet(M)	EDM	Tn558-top-hel-spoVG-nox-araC-optrA-ferredoxin-Δerm(A)-met; ΔISSeq2-cfr(D)-guaA	32	4	≤0.5	32	>32	>32	≤0.5
D95-4	V. lutrae	duck	faeces	+	-	-	-	-	-	-	optrA, fexA, lnu(G), tet(M), ant(6)-Ia	KLDKP	ISVlu1-impB-hp-hp-fexA-optrA-MET-parA-repC-hp-IS1216E	32	8	8	≤1	≤0.25	4	≤0.5
D96-1	E. faecalis	duck	faeces	+	-	-	-	-	-	-				64	8	1	2	>32	>32	1
D96-2	E. avium	duck	faeces	+	-	-	-	-	+	-	optrA, fexA, erm(A), cfr(D), erm(B), tet(M)	EDM	had-radC-Tn558-top-hel-spoVG-nox-araC-optrA-ferredoxin-Δerm(A)-met; ΔISSeq2-cfr(D)-guaA	32	4	≤0.5	>32	>32	32	≤0.5
D97-1	E. faecalis	duck	faeces	+	-	-	-	-	-	-				32	8	>32	4	>32	>32	1
D97-2	V. lutrae	duck	faeces	+	-	-	-	-	-	-	optrA, fexA, cat, erm(T), lnu(B), lsa(E), tet(M), dfrG, aac(6')-aph(2''), ant(6)-Ia	KLDKK	ISVlu1-ATPase-hp-impB-hp-hp-fexA-optrA-ISVlu1	64	8	>32	≤1	>32	>32	≤0.5
D98	E. faecalis	duck	faeces	+	-	-	-	-	-	-				64	8	1	2	>32	>32	1
D99-1	E. faecalis	duck	faeces	+	-	-	-	-	-	-				32	8	>32	2	>32	>32	1
D99-2	E. faecium	duck	faeces	+	-	-	-	-	-	-				32	16	4	>32	≤0.25	>32	≤0.5
D100	E. faecalis	duck	faeces	+	-	-	-	-	-	-				32	8	>32	4	>32	>32	1
P1-1	E. faecalis	pig	faeces	+	-	-	-	-	-	-				64	8	>32	2	>32	>32	1
P1-2	E. asini	pig	faeces	+	-	-	-	-	-	-	optrA, fexA, erm(A), cat, erm(B), tet(L), tet(M), dfrG	KLDP	IS1216E-Δmet-fexA-optrA-ferredoxin-erm(A)-IS1216E	64	8	1	≤1	>32	>32	≤0.5
P2	E. thailandicus	pig	faeces	+	-	-	-	-	-	-	optrA, fexA, erm(B), tet(S), dfrG, aadD	EYDNDM	Tn558-top-hp-mobC-mob-hp-araC-optrA	64	4	≤0.5	2	>32	>32	≤0.5
P3	E. faecalis	pig	faeces	+	-	-	-	-	-	-				128	8	1	2	>32	>32	1
P4	E. faecalis	pig	faeces	+	-	-	-	-	-	-	optrA, fexA, erm(A), ant(9)-Ia, cat, erm(B), lnu(B), lsa(A), lsa(E), tet(L), tet(M), dfrG, aac(6')-aph(2''), aph(3')-III	W	had-radC-tnpA-tnpB-tnpC-ant(9)-Ia-erm(A)-met-fexA-optrA	128	8	1	2	>32	>32	2
P5-1	E. faecalis	pig	faeces	+	-	-	-	-	-	-				128	8	>32	2	>32	>32	1
P5-2	E. casseliflavus	pig	faeces	+	-	+	-	-	-	-	optrA, fexA, erm(A), cfr, tet(M), VanC2XY	DDD	had-radC-Tn558-top-hel-spoVG-nox-araC-optrA-ferredoxin-erm(A)-met; ΔISEnfa5-tnp-IS30-cfr-ISEnfa5-tnp	64	4	≤0.5	2	>32	>32	-
P5-3	E. dongliensis	pig	faeces	+	-	+	-	-	-	-	optrA, fexA, cfr, erm(B), tet(L), tet(S), dfrG	KD	ISEnfa5-hp-hp-fexA-optrA-ISVlu1-hp-ΔimpB-ISS1N; ISEnfa5-tnp-cfr-ISEnfa5-tnp	64	4	1	>32	>32	>32	≤0.5
P6-1	E. faecalis	pig	faeces	+	-	-	-	-	-	-				64	4	1	2	>32	>32	1
P6-2	E. thailandicus	pig	faeces	+	-	-	-	-	-	-				64	8	≤0.5	32	>32	>32	≤0.5
P7-1	E. faecalis	pig	faeces	+	-	-	-	-	-	-				32	8	>32	2	>32	>32	1
P7-2	E. asini	pig	faeces	+	-	-	-	-	+	-	optrA, fexA, cfr(D), erm(B), tet(L), tet(M), dfrG, aac(6')-aph(2'')	KD	ISEnfa5-hp-hp-fexA-optrA-ISVlu1-hp-impB-ISEnfa5; ΔISSeq2-cfr(D)-guaA	64	8	1	≤1	>32	>32	≤0.5
P8	E. thailandicus	pig	faeces	+	-	-	-	-	-	-				64	4	≤0.5	2	>32	>32	≤0.5
P9	E. faecalis	pig	faeces	+	-	-	-	-	-	-				128	8	>32	2	>32	>32	1
P10	E. casseliflavus	pig	faeces	+	-	+	-	-	-	-	optrA, fexA, erm(A), cfr, tet(M), VanC2XY	DDD	had-radC-Tn558-top-hel-spoVG-nox-araC-optrA-ferredoxin-erm(A)-met; ΔISEnfa5-tnp-cfr-IS30-ISEnfa5-tnp	64	4	≤0.5	2	>32	>32	-
P11-1	E. faecalis	pig	faeces	+	-	-	-	-	-	-	optrA, fexA, erm(A), ant(9)-Ia, erm(B), lsa(A), tet(L), dfrG, aac(6')-aph(2''), ant(6)-Ia, aph(3')-III	W	had-radC-tnpA-tnpB-tnpC-ant(9)-Ia-erm(A)-met-fexA-optrA	32	8	>32	2	>32	>32	1
P11-2	E. dongliensis	pig	faeces	+	+	-	-	-	-	-	optrA, erm(A), ant(9)-Ia, poxtA, cat, fexB, erm(B), tet(L), tet(M), dfrG, aac(6')-aph(2''), ant(6)-Ia, aph(3')-III	EDD	had-radC-tnpA-tnpB-tnpC-ant(9)-Ia-erm(A)-met-araC-optrA; IS1216E-poxtA-IS1216E	64	4	1	≤1	>32	>32	1
P12	E. faecalis	pig	faeces	+	-	-	-	-	-	-				128	8	>32	2	>32	>32	1
P13-1	E. faecalis	pig	faeces	+	-	-	-	-	-	-				64	4	≤0.5	2	>32	>32	1
P13-2	E. dongliensis	pig	faeces	+	+	-	-	-	-	-	optrA, erm(A), ant(9)-Ia, poxtA, fexB, tet(L), tet(M), ant(6)-Ia	EDD	had-radC-tnpA-tnpB-tnpC-ant(9)-Ia-erm(A)-met-araC-optrA; IS1216E-poxtA-IS1216E	64	4	4	≤1	>32	>32	≤0.5
P14	E. faecalis	pig	faeces	+	-	-	-	-	-	-	optrA, fexA, erm(A), ant(9)-Ia, cat, erm(B), lnu(B), lsa(A), lsa(E), tet(L), tet(M), str, aac(6')-aph(2''), ant(6)-Ia, aph(3')-III	W	had-radC-tnpA-tnpB-tnpC-ant(9)-Ia-erm(A)-met-fexA-optrA	64	8	>32	2	>32	>32	1
P15	E. faecalis	pig	faeces	+	-	-	-	-	-	-				64	8	1	4	>32	>32	1
P16	E. faecalis	pig	faeces	+	-	-	-	-	-	-				64	8	>32	2	>32	>32	≤0.5
P17-1	E. faecalis	pig	faeces	+	-	-	-	-	-	-				128	8	>32	2	>32	>32	2
P17-2	E. thailandicus	pig	faeces	+	-	-	-	-	-	-				32	2	≤0.5	≤1	>32	>32	≤0.5
P18-1	E. faecalis	pig	faeces	+	-	-	-	-	-	-				128	8	>32	2	>32	>32	1
P18-2	E. dongliensis	pig	faeces	+	-	+	-	-	-	-	optrA, cfr, fexA, erm(B), tet(M), dfrG	EYDD	IS1216E-Δnox-araC-optrA-IS1216E; ISEnfa5-tnp-cfr-ISEnfa5-tnp	32	2	2	>32	>32	32	≤0.5
P19	E. faecalis	pig	faeces	+	-	-	-	-	-	-				128	8	>32	2	>32	>32	1
P20-1	E. faecalis	pig	faeces	+	-	-	-	-	-	-				32	8	≤0.5	4	>32	>32	2
P20-2	E. avium	pig	faeces	+	-	+	-	-	-	-	optrA, fexA, cfr, erm(B), tet(S), dfrE, aac(6')-aph(2''), aph(3')-III	EDD	Tn558-araC-optrA; IS256-cfr-IS256	32	4	≤0.5	≤1	>32	>32	≤0.5
P21-1	E. faecalis	pig	faeces	+	-	-	-	-	-	-				64	8	≤0.5	2	>32	>32	1
P21-2	E. thailandicus	pig	faeces	+	+	-	-	-	+	-	optrA, erm(A), ant(9)-Ia, poxtA, cfr(D), fexA, cat, erm(B), dfrG, aac(6')-aph(2''), ant(6)-Ia, aph(3')-III	DD	tnpA-tnpB-tnpC-ant(9)-Ia-erm(A)-met-top-hel-hp-spoVG-nox-araC-optrA-ferredoxin-erm(A)-met; IS1216E-poxtA-IS1216E; IS1216E-ΔISSeq2-cfr(D)-guaA-IS1216E	128	4	≤0.5	16	>32	>32	≤0.5
P22-1	E. faecalis	pig	faeces	+	-	-	-	-	-	-				64	8	1	4	>32	>32	1
P22-2	E. faecium	pig	faeces	+	-	-	-	-	-	-	optrA, fexA, Δerm(A), cat, erm(B), lnu(B), lsa(E), msr(C), tet(L), tet(M), dfrE, aac(6')-aph(2''), aac(6')-Ii, aph(3')-III	EDM	had-radC-Tn558-top-hel-spoVG-nox-araC-optrA-ferredoxin-Δerm(A)-met	64	4	>32	>32	>32	>32	≤0.5
P22-3	G. sulfidifaciens	pig	faeces	+	-	-	-	-	-	-	optrA, erm(A), tet(M), aac(6')-aph(2''), ant(6)-Ia, aph(3')-III	FK	optrA-ferredoxin-erm(A)-met	64	4	8	≤1	>32	>32	≤0.5
P23-1	E. faecalis	pig	faeces	+	-	-	-	-	-	-				128	8	1	2	>32	>32	1
P23-2	E. avium	pig	faeces	+	-	-	-	-	-	-				64	4	≤0.5	≤1	2	>32	≤0.5
P24-1	E. faecalis	pig	faeces	+	-	-	-	-	-	-				64	4	≤0.5	4	>32	>32	1
P24-2	E. casseliflavus	pig	faeces	+	-	-	-	-	-	-	optrA, fexA, erm(B), tet(S), dfrG, ant(6)-Ia, VanC2XY	EYDNDM	Tn558-top-hp-mobC-mob-hp-araC-optrA-hp-trsL	32	4	≤0.5	≤1	>32	>32	-
P25	E. faecalis	pig	faeces	+	-	-	-	-	-	-				64	8	≤0.5	8	>32	>32	1
P26-1	E. faecalis	pig	faeces	+	-	-	-	-	-	-				64	8	≤0.5	8	>32	>32	1
P26-2	E. faecium	pig	faeces	+	-	-	-	-	-	-				64	8	32	>32	>32	>32	≤0.5
P27-1	E. faecalis	pig	faeces	+	-	-	-	-	-	-				64	8	≤0.5	2	>32	>32	1
P27-2	E. dongliensis	pig	faeces	+	-	-	-	-	-	-				16	4	2	>32	4	32	≤0.5
P27-3	V. lutrae	pig	faeces	+	-	-	-	-	-	-	optrA, fexA, erm(A), erm(B), tet(M)	KD	IS1216E-ΔimpB-hp-hp-fexA-optrA-ferredoxin-erm(A)-Δmet-IS1216E	32	4	≤0.5	≤1	>32	>32	≤0.5
P28-1	E. faecalis	pig	faeces	+	-	-	-	-	-	-				128	8	1	2	>32	>32	1
P28-2	E. avium	pig	faeces	+	-	-	-	-	-	-				64	4	≤0.5	2	2	32	≤0.5
P29	E. asini	pig	faeces	+	-	-	-	-	-	-				32	8	1	≤1	4	>32	≤0.5
P30-1	E. faecalis	pig	faeces	+	-	-	-	-	-	-	optrA, fexA, erm(A), cat, erm(B), lnu(B), lsa(A), lsa(E), dfrG, tet(L), tet(M), aac(6')-aph(2''), ant(6)-Ia, aph(3')-III	RDK	IS1216E-hp-fexA-optrA-ferredoxin-erm(A)-IS1216E	128	8	1	2	>32	>32	1
P30-2	E. thailandicus	pig	faeces	+	+	-	-	-	+	-	optrA, erm(A), ant(9)-Ia, poxtA, cfr(D), fexA, fexB, cat, erm(B), dfrG, aac(6')-aph(2''), ant(6)-Ia	DD	tnpA-tnpB-tnpC-ant(9)-Ia-erm(A)-met-top-hel-hp-spoVG-nox-araC-optrA-ferredoxin-erm(A)-met; IS1216E-poxtA-IS1216E; IS1216E-ΔISSeq2-cfr(D)-guaA-IS1216E	128	4	4	32	>32	>32	≤0.5
P30-3	L. lactis	pig	faeces	-	+	-	-	-	-	-	poxtA, fexB, tet(S), ant(6)-Ia	/	IS1216E-poxtA-IS1216E	16	4	2	16	1	>32	≤0.5
P31	E. faecalis	pig	faeces	+	-	-	-	-	-	-				64	8	≤0.5	2	>32	>32	1
P32-1	E. casseliflavus	pig	faeces	+	-	-	-	-	-	-				64	4	1	2	>32	>32	-
P32-2	E. avium	pig	faeces	+	-	-	-	-	-	-	optrA, fexA, erm(A)	KLDP	IS1216E-Δmet-fexA-optrA-ferredoxin-erm(A)-IS1216E	64	4	≤0.5	2	2	≤1	≤0.5
P33-1	E. faecalis	pig	faeces	+	-	-	-	-	-	-				128	8	1	2	>32	>32	1
P33-2	E. avium	pig	faeces	+	-	+	-	-	-	-	optrA, cfr, erm(B), bleO, aph(2'')-Ic, aadD, fexA, erm(A), tet(L), tet(M), dfrG, ant(9)-Ia	EYDD	aph(2'')-Ic-IS257-1-rep-aadD-aph(2'')-Ic-optrA-Tn3-bleO-itsA-itsB-cfr-recombinase-tnpA-ATP binding-IS1216E-erm(B)-repE	64	4	≤0.5	>32	>32	>32	≤0.5
P34	E. faecalis	pig	faeces	+	-	-	-	-	-	-				128	8	1	2	>32	>32	1
P35-1	E. faecalis	pig	faeces	+	-	-	-	-	-	-				128	8	≤0.5	2	>32	>32	1
P35-2	E. avium	pig	faeces	+	-	-	-	-	-	-				64	4	≤0.5	≤1	4	>32	≤0.5
P36	E. faecalis	pig	faeces	+	-	-	-	-	-	-				128	8	≤0.5	4	>32	>32	1
P37-1	E. faecalis	pig	faeces	+	-	-	-	-	-	-				128	8	1	4	>32	>32	1
P37-2	E. faecium	pig	faeces	+	+	-	-	-	-	-	optrA, fexA, poxtA, fexB, erm(B), lnu(B), lsa(E), msr(C), tet(L), tet(M), dfrG, aac(6')-aph(2''), aac(6')-Ii, ant(6)-Ia, aph(3')-III	EYDNDM	Tn558-top-hp-mobC-mob-hp-araC-optrA; IS1216E-poxtA-IS1216E	64	8	2	>32	>32	>32	1
P37-3	E. faecium	pig	faeces	+	+	-	-	-	-	-	optrA, erm(A), poxtA, fexB, erm(B), lnu(B), lnu(G), lsa(E), msr(C), tet(L), tet(M), dfrG, aac(6')-aph(2''), aac(6')-Ii, ant(6)-Ia, aph(3')-III	DD	IS1542-radC-tnpA-tnpB-ΔaraC-optrA-ferredoxin-erm(A)-met; IS1216E-poxtA-IS1216E	64	8	>32	>32	>32	>32	≤0.5
P38-1	E. faecalis	pig	faeces	+	-	-	-	-	-	-				32	8	1	8	>32	>32	2
P38-2	E. avium	pig	faeces	+	-	-	-	-	-	-				64	4	≤0.5	≤1	2	>32	≤0.5
P39	E. faecalis	pig	faeces	+	-	-	-	-	-	-	optrA, fexA, cat, erm(B), lsa(A), tet(L), tet(M), dfrG, aph(3')-III	RDK	IS1216E-hp-fexA-optrA-ISEnfa1	64	8	≤0.5	2	>32	>32	1
P40-1	E. faecalis	pig	faeces	+	-	-	-	-	-	-				128	8	1	4	>32	>32	2
P40-2	E. avium	pig	faeces	+	-	+	-	-	-	-	optrA, cfr, fexA, erm(B), Δlnu(E), tet(L), tet(M), dfrG	EYDNDM	Tn558-top-hp-mobC-mob-hp-IS110-araC-optrA; ISEnfa5-tnp-cfr-ISEnfa5-tnp	64	4	≤0.5	≤1	2	>32	≤0.5
P41	E. faecalis	pig	faeces	+	-	-	-	-	-	-				128	8	32	2	>32	>32	2
P42-1	E. faecalis	pig	faeces	+	-	-	-	-	+	-	optrA, cfr(D), fexB, cat, erm(A), erm(B), lsa(A), tet(L), tet(M), tet(O/W/32/O), dfrG, ant(6)-Ia, ant(9)-Ia, aph(3')-III	EDD+EKD	IS1216E-ΔISSeq2-cfr(D)-guaA-IS1216E	128	8	1	4	>32	>32	≤0.5
P42-2	E. faecium	pig	faeces	+	-	-	-	-	-	-				64	16	>32	>32	>32	>32	≤0.5
P43-1	E. hirae	pig	faeces	+	+	-	-	-	-	-	optrA, fexA, erm(A), poxtA, fexB, erm(B), lnu(B), lsa(E), tet(L), tet(M), dfrG, aac(6')-Iid, ant(6)-Ia, aph(3')-III	EDM	Tn558-top-hel-spoVG-nox-araC-optrA-ferredoxin-erm(A)-met; IS1216E-poxtA-IS1216E	64	4	≤0.5	2	>32	>32	≤0.5
P43-2	E. hulanensis	pig	faeces	+	-	+	-	-	-	-	optrA, cfr, erm(A), Δlnu(E), dfrG, aac(6')-aph(2''), tet(S)	EDM	ΔaraC-optrA-ferredoxin-erm(A)-met-hp-cfr-Δlnu(E)-copS-repS-top3-ISEnfa1	32	4	≤0.5	≤1	1	32	1
P44-1	E. faecalis	pig	faeces	+	-	-	-	-	-	-				128	8	32	2	4	>32	1
P44-2	E. gallinarum	pig	faeces	+	-	+	-	-	-	-	optrA, fexA, erm(A), cfr, cat, erm(B), lnu(B), lsa(E), tet(L), tet(M), dfrE, str, aac(6')-aph(2''), ant(6)-Ia, VanC1XY	DD	had-ΔradC-Tn558-top-hel-spoVG-nox-araC-optrA-ferredoxin-erm(A)-met; ISEnfa5-tnp-cfr-ISEnfa5-tnp	128	4	1	2	16	>32	-
P44-3	E. avium	pig	faeces	+	-	+	-	-	-	-	optrA, erm(A), lnu(G), cfr, fexA, tet(S), aac(6')-aph(2''), ant(6)-Ia	DD	ΔtnpA-optrA-ferredoxin-erm(A)-met-tnpA-tnpB-tnpC-tnpC-lnu(G) ; IS256-cfr-IS256	64	4	≤0.5	2	4	32	≤0.5
P45	E. faecalis	pig	faeces	+	-	-	-	-	-	-				32	8	≤0.5	2	>32	>32	1
P46	E. faecalis	pig	faeces	+	-	-	-	-	-	-				64	8	≤0.5	2	>32	>32	1
P47	E. faecium	pig	faeces	+	-	-	-	-	-	-				64	16	4	>32	>32	>32	1
P48	E. faecalis	pig	faeces	+	-	-	-	-	-	-				64	4	1	2	>32	>32	1
P49-1	E. faecalis	pig	faeces	+	-	-	-	-	-	-				64	8	1	2	>32	>32	1
P49-2	E. faecalis	pig	faeces	+	-	-	-	-	-	-				32	8	>32	4	>32	>32	1
P49-3	V. lutrae	pig	faeces	+	-	-	-	-	-	-	optrA, fexA, cat, erm(B), lnu(B), lsa(E), tet(M), dfrG, aac(6')-aph(2''), ant(6)-Ia, aph(3')-III	W	ISVlu1-ATPase-hp-impB-hp-hp-fexA-optrA-ISVlu1	32	4	>32	≤1	>32	>32	1
P50-1	E. faecalis	pig	faeces	+	-	-	-	-	-	-				64	8	1	4	>32	>32	1
P50-2	E. avium	pig	faeces	+	-	-	-	-	+	-	optrA, fexA, cfr(D), erm(A), tet(L), tet(M), dfrG, ant(9)-Ia	EDM	had-radC-tnpA-tnpB-tnpC-ant(9)-Ia-erm(A)-met-IS3-fexA-orf138-tnpC-ΔtnpB-ΔaraC-optrA; ΔISSeq2-cfr(D)-guaA	64	1	≤0.5	>32	4	>32	≤0.5
P51-1	E. faecalis	pig	faeces	+	-	-	-	-	-	-				>128	8	>32	2	32	>32	1
P51-2	E. faecium	pig	faeces	+	-	-	-	-	-	-				64	16	4	>32	>32	>32	≤0.5
P51-3	E. avium	pig	faeces	+	-	+	-	-	-	-	optrA, fexA, cfr, erm(B)	KD	ISEnfa5-hp-hp-fexA-optrA-ISVlu1-hp-impB-ISEnfa5; ISEnfa5-tnp-cfr-ISEnfa5-tnp	64	4	≤0.5	32	2	≤1	≤0.5
P52	E. faecalis	pig	faeces	+	-	-	-	-	-	-				>128	8	>32	2	8	>32	2
P53-1	E. faecalis	pig	faeces	+	-	-	-	-	-	-				32	8	>32	2	>32	>32	1
P53-2	E. faecalis	pig	faeces	+	-	-	-	-	-	-				128	4	>32	2	>32	>32	≤0.5
P53-3	E. avium	pig	faeces	+	-	-	-	-	+	-	optrA, fexA, erm(A), ant(9)-Ia, cfr(D), tet(L), tet(M)	EDM	had-radC-tnpA-tnpB-tnpC-ant(9)-Ia-erm(A)-met-IS3-fexA-orf138-tnpC-ΔtnpB-ΔaraC-optrA; ΔISSeq2-cfr(D)-guaA	64	2	≤0.5	>32	4	>32	≤0.5
P54-1	E. faecium	pig	faeces	+	+	-	-	-	-	-	optrA, erm(A), poxtA, fexB, cat, erm(B), lnu(B), lnu(G), lsa(E), msr(C), tet(L), tet(M), dfrE, dfrG, aac(6')-aph(2''), aac(6')-Ii, aph(3')-III	DD	IS1542-radC-tnpA-tnpB-ΔaraC-optrA-ferredoxin-erm(A)-met; IS1216E-poxtA-IS1216E;	64	4	>32	>32	>32	>32	≤0.5
P54-2	E. gallinarum	pig	faeces	+	-	-	-	-	-	-	optrA, fexA, erm(A), cat, lnu(B), lsa(E), tet(L), tet(M), dfrE, dfrG, aac(6')-aph(2''), ant(6)-Ia, VanC1XY	KLDP	IS1216E-Δmet-fexA-optrA-ferredoxin-erm(A)-IS1216E	64	8	2	2	>32	>32	-
P54-3	E. canintestini	pig	faeces	+	-	-	-	-	-	-	optrA, fexA, erm(B), lnu(B), lsa(E), ant(6)-Ia, ant(9)-Ia, aph(3')-III	EYDNDM	Tn558-top-hp-mobC-mob-hp-araC-optrA	32	4	4	≤1	>32	>32	≤0.5
P55-1	E. faecalis	pig	faeces	+	-	-	-	-	-	-				128	4	>32	2	>32	>32	1
P55-2	E. dongliensis	pig	faeces	+	-	+	-	-	-	-	optrA, fexA, erm(A), cfr, cat, erm(B), lnu(B), lsa(E), tet(L), tet(M), dfrG, ant(6)-Ia, aph(3')-III	DDD	had-radC-Tn558-top-hel-spoVG-nox-araC-optrA-ferredoxin-erm(A)-met; IS256-cfr-IS256	64	4	2	≤1	>32	>32	≤0.5
P56-1	E. faecalis	pig	faeces	+	-	-	-	-	-	-				128	8	>32	2	>32	>32	1
P56-2	E. asini	pig	faeces	+	-	-	-	-	+	-	optrA, fexA, cfr(D), erm(B), aadD	EDD	had-radC-Tn558-araC-optrA; IS1216E-rec-top-erm(B)-parA-cfr(D)-ΔguaA-ISEnfa1	64	4	1	≤1	>32	>32	≤0.5
P57-1	E. faecalis	pig	faeces	+	-	-	-	-	-	-				64	8	>32	2	>32	>32	≤0.5
P57-2	E. faecalis	pig	faeces	+	-	-	-	-	-	-				32	8	≤0.5	2	>32	>32	1
P58-1	E. faecalis	pig	faeces	+	-	-	-	-	-	-				32	8	≤0.5	4	>32	>32	1
P58-2	E. avium	pig	faeces	+	-	-	-	-	+	-	optrA, fexA, erm(A), ant(9)-Ia, cfr(D), tet(L), tet(M), dfrG, aac(6')-aph(2'')	EDM	had-radC-tnpA-tnpB-tnpC-ant(9)-Ia-erm(A)-met-IS3-fexA-orf138-tnpC-ΔtnpB-ΔaraC-optrA; ΔISSeq2-cfr(D)-guaA	64	2	≤0.5	>32	8	>32	≤0.5
P59-1	E. faecalis	pig	faeces	+	-	-	-	-	-	-				128	8	>32	2	>32	>32	1
P59-2	E. avium	pig	faeces	+	-	+	-	-	-	-	optrA, fexA, erm(A), cfr, erm(B), Δlnu(E), tet(S), dfrG, aac(6')-aph(2''), aadD, ant(6)-Ia, aph(3')-III	DDD	ΔtnpB-tnpC-orf138-fexA-top-hel-spoVG-nox-araC-optrA-ferredoxin-erm(A)-met; ISEnfa5-tnp-cfr-ISEnfa5-tnp	64	4	≤0.5	2	>32	>32	≤0.5
P60-1	E. faecalis	pig	faeces	+	-	-	-	-	-	-				64	8	≤0.5	2	>32	>32	1
P60-2	E. faecalis	pig	faeces	+	-	-	-	-	-	-				64	8	>32	2	>32	>32	1
P60-3	E. avium	pig	faeces	+	-	-	-	-	+	-	optrA, fexA, erm(A), ant(9)-Ia, cfr(D), tet(L), tet(M), dfrG, aac(6')-aph(2'')	EDM	had-radC-tnpA-tnpB-tnpC-ant(9)-Ia-erm(A)-met-IS3-fexA-orf138-tnpC-ΔtnpB-ΔaraC-optrA; ΔISSeq2-cfr(D)-guaA	64	2	≤0.5	>32	4	>32	≤0.5
P61	E. faecalis	pig	faeces	+	-	-	-	-	-	-				32	8	≤0.5	4	>32	>32	2
P62	E. faecalis	pig	faeces	+	-	-	-	-	-	-				128	8	>32	2	>32	>32	1
P63-1	E. faecalis	pig	faeces	+	-	-	-	-	-	-				64	8	≤0.5	2	>32	>32	1
P63-2	E. asini	pig	faeces	+	-	-	-	-	+	-	optrA, fexA, erm(A), cfr(D), erm(B), tet(L), tet(M), dfrG, aac(6')-aph(2''), ant(6)-Ia, aph(3')-III	KLDP	IS1216E-Δmet-fexA-optrA-ferredoxin-erm(A)-IS1216E; IS1216E-ΔISSeq2-ISCbo6-tnpB-cfr(D)-guaA-IS1216E	32	8	1	≤1	>32	>32	≤0.5
P64-1	E. faecalis	pig	faeces	+	-	-	-	-	-	-				128	8	>32	2	>32	>32	1
P64-2	E. faecalis	pig	faeces	+	-	-	-	-	-	-				64	8	1	4	>32	>32	1
P64-3	V. lutrae	pig	faeces	+	-	-	-	-	-	-	optrA, fexA, erm(A), erm(B), lnu(G), tet(L), tet(M), aac(6')-aph(2''), ant(6)-Ia, ant(9)-Ia	KLDP	IS1216E-Δmet-fexA-optrA-ferredoxin-erm(A)-IS1216E	32	4	≤0.5	≤1	>32	>32	≤0.5
P65-1	E. faecalis	pig	faeces	+	-	-	-	-	-	-				64	8	≤0.5	2	>32	>32	1
P65-2	E. dongliensis	pig	faeces	+	+	+	-	-	-	-	optrA, erm(A), lnu(G), poxtA, cfr, fexB, erm(B), tet(M), dfrG, aac(6')-aph(2'')	DD	ΔtnpA-optrA-ferredoxin-erm(A)-met-tnpA-tnpB-tnpC-lnu(G); IS1216E-poxtA-IS1216E; IS256-cfr-IS256	32	2	4	≤1	>32	32	1
P66-1	E. faecalis	pig	faeces	+	-	-	-	-	-	-				64	8	>32	8	>32	>32	1
P66-2	E. faecalis	pig	faeces	+	-	-	-	-	-	-	optrA, fexA, erm(A), ant(9)-Ia, fexB, erm(B), lsa(A), tet(L), tet(M), tet(O/W/32/O)	EYDKD	had-radC-tnpA-tnpB-tnpC-ant(9)-Ia-erm(A)-met-fexA-optrA	128	4	≤0.5	2	8	>32	1
P66-3	E. xiangfangensis	pig	faeces	+	-	+	-	-	-	-	optrA, erm(A), ant(9)-Ia, cfr, fexB, aadD	EYDDNI	tnpA-tnpC-ant(9)-Ia-erm(A)-met-optrA; ISEnfa5-tnp-cfr-ISEnfa5-tnp	64	1	1	≤1	>32	>32	≤0.5
P67-1	E. faecalis	pig	faeces	+	-	-	-	-	-	-				32	8	>32	4	>32	>32	1
P67-2	E. faecalis	pig	faeces	+	-	-	-	-	-	-				64	8	1	8	>32	>32	4
P68-1	E. faecalis	pig	faeces	+	-	-	-	-	-	-				128	16	>32	2	>32	>32	1
P68-2	E. faecalis	pig	faeces	+	-	-	-	-	-	-				128	4	1	2	8	>32	≤0.5
P69-1	E. faecalis	pig	faeces	+	-	-	-	-	-	-				128	4	1	2	16	>32	1
P69-2	E. pseudoavium	pig	faeces	+	-	+	-	-	-	-	optrA, erm(A), ant(9)-Ia, cfr, fexA, tet(M), aac(6')-aph(2''), aadD	EYRCDVKVDAMINI	tnpA-tnpB-tnpC-ant(9)-Ia-erm(A)-met-optrA; IS256-cfr-IS256	32	1	≤0.5	≤1	>32	32	≤0.5
P70-1	E. faecalis	pig	faeces	+	-	-	-	-	-	-				64	8	>32	2	>32	>32	1
P70-2	E. avium	pig	faeces	+	-	-	-	-	-	-				64	4	≤0.5	>32	>32	>32	≤0.5
P71	E. avium	pig	faeces	+	-	+	-	-	-	-	optrA, erm(A), cfr, cat, erm(B), tet(M), str, aadD	DD	optrA-ferredoxin-erm(A)-met; cfr-IS256	32	4	≤0.5	≤1	4	32	≤0.5
P72-1	E. faecalis	pig	faeces	+	-	-	-	-	-	-	optrA, fexA, erm(B), lnu(B), lsa(A), lsa(E), tet(L), tet(M), dfrG, aac(6')-aph(2''), ant(6)-Ia, aph(3')-III	EYDND	optrA-hp-hp-repE	32	4	>32	4	>32	>32	1
P72-2	E. dongliensis	pig	faeces	+	-	+	-	-	-	-	optrA, erm(A), ant(9)-Ia, cfr, fexA, erm(B), tet(M)	EDD	tnpA-tnpB-tnpC-ant(9)-Ia-erm(A)-met-araC-optrA; ISEnfa5-tnp-cfr-ISEnfa5-tnp	32	1	2	≤1	>32	32	1
P73-1	E. faecalis	pig	faeces	+	-	-	-	-	-	-				128	8	1	2	>32	>32	1
P73-2	L. formosensis	pig	faeces	+	-	-	-	-	-	-	optrA, fexA, erm(B), tet(S)	EYDDI	ISVlu1-ΔaraC-optrA-ISVlu1	64	4	2	≤1	4	>32	4
P73-3	V. lutrae	pig	faeces	+	-	-	-	-	-	-	optrA, fexA, erm(A), erm(B), lnu(G), tet(L), tet(M), aac(6')-aph(2''), ant(9)-Ia	KLDP	IS1216E-Δmet-fexA-optrA-ferredoxin-erm(A)-IS1216E	32	4	≤0.5	≤1	>32	>32	≤0.5
P74-1	E. faecalis	pig	faeces	+	-	-	-	-	-	-				64	8	1	2	>32	>32	2
P74-2	E. faecalis	pig	faeces	+	-	-	-	-	-	-				32	4	>32	4	>32	>32	1
P75-1	E. faecalis	pig	faeces	+	-	-	-	-	-	-				64	8	>32	16	>32	>32	1
P75-2	E. faecalis	pig	faeces	+	-	-	-	-	-	-				64	8	1	2	>32	>32	1
P75-3	V. carniphilus	pig	faeces	+	-	-	-	-	+	-	optrA, fexA, cfr(D), cat, erm(B), dfrG, aac(6')-aph(2'')	EYDNDNM	Tn558-top-hp-mobC-mob-hp-araC-optrA; ΔISSeq2-cfr(D)-guaA	32	2	>32	≤1	>32	>32	2
P76-1	E. faecalis	pig	faeces	+	-	-	-	-	-	-				64	8	>32	4	>32	>32	1
P76-2	V. carniphilus	pig	faeces	+	-	-	-	-	+	-	optrA, fexA, cfr(D), cat, erm(B), dfrG, aac(6')-aph(2'')	EYDNDM	Tn558-top-hp-mobC-mob-hp-araC-optrA; ΔIS1216E-ΔISSeq2-cfr(D)	32	2	>32	≤1	>32	>32	2
P77	E. faecalis	pig	faeces	+	-	-	-	-	-	-				128	8	>32	2	>32	>32	2
P78-1	E. faecalis	pig	faeces	+	-	-	-	-	-	-				128	8	>32	2	>32	>32	1
P78-2	E. faecalis	pig	faeces	+	-	-	-	-	-	-				128	8	≤0.5	4	>32	>32	1
P78-3	V. carniphilus	pig	faeces	+	-	-	-	-	-	-	optrA, erm(B), fexA	EYDNDM	Tn558-top-hp-mobC-mob-hp-araC-optrA	32	2	>32	≤1	8	>32	4
P79-1	E. faecalis	pig	faeces	+	-	-	-	-	-	-				32	8	>32	2	>32	>32	1
P79-2	E. faecalis	pig	faeces	+	-	-	-	-	-	-	optrA, erm(A), fexA, cat, lsa(A), tet(L), tet(M)	RDK	hp-fexA-optrA-ferredoxin-erm(A)	128	4	1	2	>32	>32	2
P80-1	E. faecalis	pig	faeces	+	-	-	-	-	-	-				128	8	>32	2	>32	>32	1
P80-2	E. gallinarum	pig	faeces	+	-	+	-	-	-	-	optrA, fexA, cfr, erm(B), tet(L), tet(M), dfrE, dfrG, aac(6')-aph(2''), ant(6)-Ia, aph(3')-III, VanC1XY	EYDNDM	had-radC-Tn558-top-hp-mobC-mob-hp-araC-optrA; cfr-ISEnfa5-tnp	32	4	1	2	>32	>32	-
P81-1	E. faecalis	pig	faeces	+	-	-	-	-	-	-				128	8	>32	2	>32	>32	1
P81-2	E. faecalis	pig	faeces	+	-	-	-	-	-	-				32	8	≤0.5	2	>32	>32	1
P81-3	V. carniphilus	pig	faeces	+	-	-	-	-	+	-	optrA, fexA, cfr(D)	EDD	orf138-fexA-araC-optrA; ΔIS1216E-ΔISSeq2-cfr(D)	32	4	>32	≤1	4	>32	4
P82-1	E. faecalis	pig	faeces	+	-	-	-	-	-	-	optrA, fexA, erm(A), cat, erm(B), lnu(G), lsa(A), tet(L), tet(M), dfrG, str, aac(6')-aph(2''), aph(3')-III	KD	IS1216E-fexA-optrA-ferredoxin-erm(A)-hp-IS1216E	128	8	>32	2	>32	>32	1
P82-2	S. parauberis	pig	faeces	+	-	-	-	-	-	-	optrA, fexA, erm(B), lnu(A), tet(M), ant(6)-Ia	EYDDI	fexA-orf138-ΔaraC-optrA-ISVlu1-mobC-mob-mobB	32	4	0.5	0.032	>32	>32	≤0.5
P83-1	E. faecalis	pig	faeces	+	-	-	-	-	-	-	optrA, erm(A), fexA, cat, erm(B), lsa(A), tet(M), aac(6')-aph(2''), ant(6)-Ia, aph(3')-III	RDK	IS1216E-hp-fexA-optrA-ferredoxin-erm(A)-IS1216E	64	8	>32	8	>32	>32	1
P83-2	E. faecalis	pig	faeces	+	-	-	-	-	-	-				128	4	1	2	16	>32	1
P83-3	L. lactis	pig	faeces	+	-	-	-	-	-	-	optrA, erm(A), ant(9)-Ia, fexB, tet(S)	EDD	tnpA-tnpB-tnpC-ant(9)-Ia-erm(A)-met-araC-optrA	32	4	2	≤1	8	>32	1
P84-1	E. faecalis	pig	faeces	+	-	-	-	-	-	-				128	8	>32	2	>32	>32	≤0.5
P84-2	V. carniphilus	pig	faeces	+	-	-	-	-	+	-	optrA, cfr(D), fexA, cat, erm(B), dfrG, aac(6')-aph(2'')	EYDNDNM	Tn558-top-hp-mobC-mob-hp-araC-optrA; IS1216E-ΔISSeq2-cfr(D)-guaA-IS1216E	32	2	>32	≤1	>32	32	2
P85-1	E. faecalis	pig	faeces	+	-	-	-	-	-	-				128	8	≤0.5	4	>32	>32	1
P85-2	E. casseliflavus	pig	faeces	+	-	-	-	-	-	-				64	4	1	2	>32	>32	-
P86-1	E. faecalis	pig	faeces	+	-	-	-	-	-	-				128	4	1	2	>32	>32	2
P86-2	L. petauri	pig	faeces	+	-	-	-	-	-	-	optrA, fexA, erm(B), tet(S), dfrG, aac(6')-aph(2'')	EDD	IS1216E-araC-optrA-IS1216E	64	4	4	≤1	>32	>32	1
P87-1	E. faecalis	pig	faeces	+	-	-	-	-	-	-				128	8	≤0.5	2	>32	>32	1
P87-2	V. carniphilus	pig	faeces	+	-	-	-	-	+	-	optrA, fexA, cfr(D), erm(A), erm(B), dfrG, aac(6')-aph(2''), ant(9)-Ia	EYDNDM	Tn558-top-hp-mobC-mob-hp-araC-optrA; IS1216E-ΔISSeq2-cfr(D)	32	2	>32	≤1	>32	>32	4
P88-1	E. faecalis	pig	faeces	+	+	-	-	-	-	-	optrA, fexA, erm(A), ant(9)-Ia, poxtA, fexB, cat, erm(B), lnu(G), lsa(A), tet(L), tet(M), dfrG, aac(6')-aph(2''), ant(6)-Ia, aph(3')-III	W	had-radC-tnpA-tnpB-tnpC-ant(9)-Ia-erm(A)-met-fexA-optrA; IS1216E-poxtA-IS1216E	128	8	>32	4	>32	>32	1
P88-2	E. faecalis	pig	faeces	+	-	-	-	-	-	-				128	16	>32	2	>32	>32	1
P89-1	E. faecalis	pig	faeces	+	-	-	-	-	-	-				128	16	>32	2	>32	>32	≤0.5
P89-2	E. gallinarum	pig	faeces	+	-	+	-	-	-	-	optrA, erm(A), ant(9)-Ia, cfr, erm(B), tet(L), tet(M), tet(S), aadD, aph(3')-III, VanC1XY	DD	tnpA-tnpB-tnpC-ant(9)-Ia-erm(A)-met-top-hel-spoVG-nox-araC-optrA-ferredoxin-erm(A)-met; ISEnfa5-tnp-cfr-ISEnfa5-tnp	16	4	≤0.5	4	>32	>32	-
P90-1	E. faecalis	pig	faeces	+	-	-	-	-	-	-	optrA, fexA, erm(A), ant(9)-Ia, erm(B), lsa(A), tet(L), tet(M), dfrG, aac(6')-aph(2''), ant(6)-Ia, aph(3')-III	W	had-radC-tnpA-tnpB-tnpC-ant(9)-Ia-erm(A)-met-fexA-optrA	32	8	1	4	>32	>32	1
P90-2	E. faecium	pig	faeces	+	+	-	-	-	-	-	optrA, fexA, poxtA, fexB, erm(B), lnu(B), lsa(E), msr(C), tet(L), tet(M), aac(6')-aph(2''), aac(6')-Ii, ant(6)-Ia, aph(3')-III	EDD	had-radC-Tn558-araC-optrA; IS1216E-poxtA-IS1216E	32	8	32	>32	>32	>32	1
P91-1	E. faecalis	pig	faeces	+	-	-	-	-	-	-				128	8	>32	2	>32	>32	1
P91-2	E. gallinarum	pig	faeces	+	-	+	-	-	-	-	optrA, erm(A), ant(9)-Ia, cfr, erm(B), tet(L), tet(M), aph(3')-III, VanC1XY	DD	tnpA-tnpB-tnpC-ant(9)-Ia-erm(A)-met-top-hel-spoVG-nox-araC-optrA-ferredoxin-erm(A)-met; ISEnfa5-tnp-cfr-ISEnfa5-tnp	16	4	1	4	>32	>32	-
P91-3	E. dispar	pig	faeces	+	-	-	-	-	+	-	optrA, erm(A), ant(9)-Ia, cfr(D), fexA, erm(B), aac(6')-aph(2''), ant(6)-Ia, aph(2'')-If, aph(3')-III	EDD	tnpA-tnpB-tnpC-ant(9)-Ia-erm(A)-met-araC-optrA; ΔISSeq2-cfr(D)-guaA	64	2	1	≤1	>32	>32	1
P91-4	L. petauri	pig	faeces	+	-	-	-	-	-	-	optrA, fexA, erm(B), erm(A), tet(L), tet(S), ant(9)-Ia	EYDDI	repE-hp-hp-erm(B)-fexA-orf138-ΔaraC-optrA-ISVlu1	64	4	1	≤1	>32	>32	1
P92	E. faecalis	pig	faeces	+	-	-	-	-	-	-				128	16	>32	2	>32	>32	1
P93-1	E. faecalis	pig	faeces	+	-	-	-	-	-	-				128	16	>32	2	>32	>32	1
P93-2	E. faecium	pig	faeces	+	+	-	-	-	-	-	optrA, fexA, erm(A), poxtA, fexB, erm(B), lnu(B), lsa(E), msr(C), vat(E), tet(L), tet(M), dfrG, aac(6')-aph(2''), aac(6')-Ii, ant(6)-Ia, aph(3')-III	KLDP	IS1216E-Δmet-fexA-optrA-ferredoxin-erm(A)-IS1216E; IS1216E-poxtA-IS1216E	64	16	>32	>32	>32	>32	1
P94-1	E. faecalis	pig	faeces	+	-	-	-	-	-	-				128	16	>32	2	>32	>32	1
P94-2	E. faecium	pig	faeces	+	+	-	-	-	-	-	optrA, fexA, poxtA, fexB, lnu(B), lsa(E), tet(L), tet(M), aac(6')-aph(2''), aac(6')-Ii, aph(3')-III	ED	Tn558-IS3-araC-optrA; IS1216E-poxtA-IS1216E	64	4	1	>32	>32	>32	≤0.5
P95	E. faecalis	pig	faeces	+	-	-	-	-	-	-				128	8	>32	2	>32	>32	1
P96-1	E. faecalis	pig	faeces	+	-	-	-	-	-	-				128	16	>32	2	>32	>32	1
P96-2	L. petauri	pig	faeces	+	-	-	-	-	-	-	optrA, fexA, erm(B), erm(A), tet(L), tet(S), ant(9)-Ia	EYDDI	ISVlu1-rep-hp-hp-erm(B)-fexA-orf138-ΔaraC-optrA-ISVlu1	64	4	1	≤1	>32	>32	1
P96-3	V. carniphilus	pig	faeces	+	-	-	-	-	+	-	optrA, fexA, cfr(D), erm(B), ant(6)-Ia, aph(3')-III	EYDNDM	Tn558-top-hp-mobC-mob-hp-araC-optrA; IS1216E-ΔISSeq2-cfr(D)-guaA	64	2	>32	≤1	8	>32	2
P97-1	E. faecalis	pig	faeces	+	-	-	-	-	-	-				128	16	>32	2	>32	>32	2
P97-2	E. gallinarum	pig	faeces	+	-	-	-	-	-	-				64	4	>32	>32	>32	>32	-
P98-1	E. faecalis	pig	faeces	+	-	-	-	-	-	-				128	16	>32	2	>32	>32	1
P98-2	E. avium	pig	faeces	+	-	-	-	-	-	-				64	4	≤0.5	>32	>32	>32	≤0.5
P99	E. faecalis	pig	faeces	+	-	-	-	-	-	-				32	8	1	4	>32	>32	1
P100-1	E. faecalis	pig	faeces	+	-	-	-	-	-	-				128	8	>32	2	>32	>32	1
P100-2	E. dongliensis	pig	faeces	+	-	-	-	-	-	-				32	4	2	>32	>32	>32	≤0.5
